# Supplementary material for: Perinatal intervention strategies providing food with micronutrients to pregnant and breastfeeding women in low‐ and middle‐income countries: A scoping review
Source: Matern Child Nutr. 2024 Jul 1;20(4):e13681. doi: 10.1111/mcn.13681 (PMC11574661; doi:10.1111/mcn.13681)
Supplement: Supplementary file 3 — Supporting information. [file MCN-20-e13681-s002.xlsx]

## Sheet: OSF - Maternal Outcomes
OSF Table 1. Full Data Extraction Table, Maternal Outcomes
				Outcomes	Gestational weight gain (g)	GWG (g)	GWG (g)	GWG (g)	GWG (g)		GWG (g)	GWG (g)	GWG (g)	Inadequate GWG (%)	Inadequate GWG (%)	Inadequate GWG (%)	Inadequate GWG (%)	Inadequate GWG (%)	Inadequate GWG (%)	Inadequate GWG (%)	Inadequate GWG (%)	Inadequate GWG (%)	Inadequate GWG (%)	MUAC (cm)	MUAC (cm)	MUAC (cm)	MUAC (cm)	MUAC (cm)	MUAC (cm)	MUAC (cm)	MUAC (cm)	MUAC (cm)	Low MUAC (%)	Low MUAC (%)	Low MUAC (%)	Low MUAC (%)	Low MUAC (%)	Low MUAC (%)	Low MUAC (%)	Low MUAC (%)	Low MUAC (%)	Low MUAC (%)	Gestational age at delivery	Gestational age at delivery	Gestational age at delivery	Gestational age at delivery	Gestational age at delivery	Gestational age at delivery	Gestational age at delivery
Study name	Intervention groups	Notes	Main Conclusions	3rd trimester/birth	Measure; definition	Intervention_group_1	Intervention_group_2	Intervention_group_3	Intervention_group_4	Intervention_group_5	Control	P value	Notes	Measure; definition	Intervention_group_1	Intervention_group_2	Intervention_group_3	Intervention_group_4	Intervention_group_5	Control	P value	RR	Notes	Measure; definition	Intervention_group_1	Intervention_group_2	Intervention_group_3	Intervention_group_4	Intervention_group_5	Control	P value	Notes	Measure; definition	Intervention_group_1	Intervention_group_2	Intervention_group_3	Intervention_group_4	Intervention_group_5	Control	P value	RR	Notes	Measure; definition	Intervention_group_1	Intervention_group_2	Intervention_group_3	Intervention_group_4	Intervention_group_5	Control
LNS Studies
Women First	1 = Arm 1 (pre-conception SQ-LNS); 2 = Arm 2 (SQ-LNS at 12 weeks gestation); Control = SOC		Change in weight from baseline to 32 weeks was greater in Arm 1 than for the other 2 arms. Rates of preterm birth did not differ among arms		weight gain from baseline (pre-conception) to 32 weeks gestation; kg (mean + SD)	6.9 + 4.5	6.4 + 4.1				6.2 + 4.4	< 0.0015
iLiNS-DYAD-G	1 = SQ-LNS; 2 = MMN; Control = IFA		The LNS group had a lower prevalence of inadequate GWG than the MMN (but not the IFA) groups. Supplementation with SQ-LNS or MMN (20 mg iron) resulted in lower Hb when compared with IFA (60 mg iron).		mean + SD; total GWG (kg); rate of GWG (kg/wk); values are based on prepregnancy values estimated from those measured at enrollment to 36 wk gestation	7.7 + 3.7; 0.2 + 0.1	7.2 + 3.6; 0.2 + 0.1				7.3 + 3.9; 0.2 + 0.11	0.18; 0.19	LNS vs. IFA: total kg, 0.3 (-0.3, 1.0), p = 0.48; kg/wk, 0.0 (-0.0, 0.0), p = 0.51; LNS vs. MMN: total kg, 0.5 (-0.1, 1.2), p = 0.16; kg/wk, 0.0 (-0.0, 0.0), p = 0.16	IOM guidelines (2009) based on BMI status	57.4 (52.0, 62.6)%	67.2 (62.1, 72.0)%				63.1 (57.8, 68.2)%	0.03	RR: LNS vs. MMN, 0.85 (95% CI: 0.74, 0.98), p = 0.023; LNS vs. IFA, 0.90 (0.8, 1.1), p = 0.29	Among women with an estimated normal BMI at prepregnancy, the point estimate of the percentage of those whose total GWG was less than the third centile of the expected GWG based on the INTERGROWTH-21st standards was 23% for the LNS group compared with 28.5% for the IFA group and 28.7% for the MMN group, although the differences were not significant (text says 3rd centile; table says 10th centile)…	mean + SD; total MUAC change (cm); values are based on prepregnancy values estimated from those measured at enrollment to 36 wk gestation	-0.9 + 1.6	-1.1 + 1.6				-1.1 + 1.8	0.4												mean (SD); weeks	39.3 + 2.0	39.3 + 1.9				39.2 + 1.9
iLiNS-DYAD-M	1 = SQ-LNS; 2 = MMN; Control = IFA	GWG (extracted data from FANTA 2017 report)	No effect on GWG, duration of gestation or preterm birth. Higher prevalence of stillbirths in the LNS group. Higher hemoglobin concentrations in the IFA (control) group.		mean (SD) (g/week); modeled GWG between enrollment and 36 wk gestation (unadjusted)	289 (102)	293 (99)				295 (96)	0.631		IOM guidelines (2009) based on BMI status; unadjusted	0.727	0.716				0.712	0.88	RR (95% CI): LNS vs. IFA 1.00 (0.92, 1.08); LNS vs. MMN 0.98 (0.90, 1.06); NS																					mean (SD); weeks	39.2 + 2.9	39.2 + 3.0				39.0 + 2.9
RDNS	1 = SQ-LNS-PBW, SQ-LNS-C; 2 = IFA, SQ-LNS-C; 3 = IFA, MNP-C; Control = IFA		Lipid-based nutrient supplements provided during pregnancy did not affect maternal anthropometric indicators in the overall sample but increased MUAC among women aged > 25 y and those with lower stature and weight gain among multiparous women aged > 25 y.		weight gain (g/wk), unadjusted from enrollment (~13 wks) to 36 wk	297 + 4.8					291 + 2.8	0.3		% (95% CI); low weight gain per week - defined as weekly weight gain < 80% of the lower end of the IOM-recommended weekly gestational weight gain, taking into account the mothers BMI category	56% (52%, 60%)					57% (55%, 60%)	NS	OR: 0.89 (0.74, 1.08)		cm, means + SEs; at 36 wk. gestation	24.9 + 0.11					24.8 + 0.06	0.69												mean + SD, weeks	39.5 + 2.23					39.3 + 2.31
Epi-E	1 = 40g-LNS; 2 = MMN; Control = IFA	No maternal outcomes presented
MAHAY	1 = T1 (nutrition counseling), 2 = T2 (child SQ-LNS + nutrition counseling), 3 = T3 (maternal 40g-LNS + child SQ-LNS + nutrition counseling), 4 = T4 (early stimulation + nutrition counseling), Control = SOC	Maternal outcomes not measured
MINT	1 = BEP supplement; Control = SOC	Acceptability studies only published thus far
MISAME-II	1 = FFS (MQ-LNS); Control = MMN		There were no differences in duration of gestation or prevalence of preterm birth between the FFS and MMN groups.																																								mean + SD, weeks	38.9 + 3.0					39.1 + 2.5
MISAME-III	1 = IFA + BEP (MQ-LNS); Control = IFA		This trial does not provide evidence that fortified BEP supplementation reduces maternal anemia or increases GWG, as compared with IFA. In conjunction with the small, but positive, effects of maternal BEP supplementation on birth outcomes, our findings warrant the investigation of additional biochemical and postnatal outcomes. When measured within 1 month of delivery, prenatal MN fortified BEP su…		GWG (kg) was calculated as a woman’s last weight measurement (at ∼36 weeks of gestation) minus weight at enrollment, whereas GWG rate (kg/wk) was GWG divided by the time between the first and last weight measurements.	6.27 + 3.52; 0.274 + 0.189					6.00 + 3.52; 0.261 + 0.155	0.099; 0.141	Unadjusted delta (95% CI): 0.27 (-0.05, 0.58); 0.013 (-0.004, 0.030)	Expected GWG gain during the first trimester was assumed to be 2 kg for underweight [BMI (in kg/m2) <18.5] and normal-weight women (BMI = 18.5–24.9), 1 kg for overweight women (BMI = 25–29.9), and 0.5 kg for obese women (BMI ≥ 30); and the recommended rates of GWG for the second and third trimesters were 0.51, 0.42, 0.28, and 0.22 kg/wk for underweight, normal-weight, overweight, and obese women,…	0.834					0.862	0.103	Unadjusted delta (95% CI): -2.81 (-6.20, 0.57)										not reported (methods say measured at every ANC)											mean + SD, weeks	40.1 + 1.48					39.9 + 1.78
Pakistan Pre-E	1 = LNS-PLW (MQ-LNS); Control = IFA		Significant increase in duration of gestation in women who received LNS-PLW.																																								mean + SD, weeks	38.64 + 0.78					36.88 + 1.55
ENID	1 = MMN; 2 = PE (LQ-LNS) + IFA; 3 = MMN + PE (LQ-LNS); Control = IFA	sample from total ENID sample based on live birth with complete birth weight and gestational age data (n = 620/875); stillbirth from full sample (n = 875). PE supplement did not contain added micronutrients.	The study found that there was no difference in maternal anthropometric measures, gestational age, and prevalence of low birth weight or preterm birth across different supplementation arms.		mean + SD (kg/week); booking (13-14 wk) to 30 wk gestation	0.33 (0.18)	0.32 (0.17)	0.32 (0.19)			0.32 (0.16)	0.826	Jobarteh presented total weight gain in a subsample (NS)																														median (IQR); weeks	40.4 (39.5, 41.2)	39.8 (39.1, 40.7)	40.3 (39.4, 41.1)			40.1 (39.2, 41.1)
MSF - Bangladesh	1 = RUTF (LQ-LNS)	Acceptability study; no control group
BAN	1 = HAART; 2 = LNS (LQ-LNS); 3 = HAART+LNS (LQ-LNS); Control = SOC	Supplementation during lactation only
Supercereal (CSB+ or WSB+) studies
Cambodia CSB	1 = CSB+; Control = SOC	Maternal and birth outcomes only; unexpected higher rate of fetal loss in CSB+ group compared to control (miscarriage) (10.2% vs. 3.7%, P < 0.01)	The treatment group reported a slight increase in birth weight and maternal weight gain compared to the control group, though the differences were not statistically significant. The incidence of anemia was found to be significantly lower in the treatment group at 36-38 weeks of gestation. There was also a lower rate of preterm births in the treatment group. However, higher fetal loss rates were r…		mean + SD (kg); total weight gain from ANC 1 (~ 8 wk) to ANC 4 (36-38 wk)	8.5 + 3.1 kg					8.1 + 3.1 kg	NS (diff (95% CI): 0.43 kg (-0.19, 1.05 kg)	Stratified by BMI at ANC1 (~8 wk), NS differences in GWG	IOM guidelines based on baseline BMI status	0.84					0.91	0.04		16% of women who received CSB achieved recommended weight gain compared to 9% in the control group (P = 0.04)																				mean + SD; weeks	38.8 + 1.5 wk					38.6 + 1.7 wk
Sindh Cohort 1	1 = WSB+; Control = SOC	Maternal outcomes not presented
Tubaramure	1 = T24 (CSB, pregnancy to 24 months); 2 = T18 (CSB, pregnancy to 18 mo); 3 = TNFP (CSB, birth to 24 months); Control = SOC	T24 + T18 received same maternal rations; TNFP received rations during lactation only (not pregnancy); did not report outcomes in pregnancy	The program had a significant beneficial effect on mothers who had given birth in the previous 3 mo (Hb and anemia).
LBWSAT	1 = PLA only; 2 = PLA + Cash; 3 = PLA + Food (WSB+); 4 = Control		PLA + Food increased birth weight. There was no effect of pregnancy interventions on maternal anthropometry 0-16 months after birth or on child anthropometry, preterm birth or gestational age at delivery		g/week; mean + SD	333.9 + 336.5	358.2 + 272.4	368.2 + 234.2			312.4 + 254.8	formal anaylsis not conduced due to low response	response rates lower than 40% cut-off as specified in analysis plan																														mean (SD), days	288.1 + 65.9	286.1 + 59.8	285.5 + 57.6			287.9 + 68.1
Other types of food supplements
IMPRINT	1 = Food Supplement (snack) + MMN + BCC; Control = SOC (counseled on availability of IFA, Ca and Vitamin D through national program) + BCC	Supplementation during lactation only. Maternal nutritional status at 6 mo was measured (BMI and MUAC).	Significant effects on maternal nutritional status (BMI, MUAC, hemoglobin concentration, and proportion anemic). In addition to outcomes listed in the table, women in the intervention group at 6 mo pp had significantly higher BMI (22.71 + 3.92 vs. 22.13 + 4.03, p < 0.05), larger MUAC (24.98 + 2.89 vs. 24.47 + 3.0, p < 0.05). There were no differences in prevalence of underweight or overweight.
Prospera†	1 = Nutrivida (fortified milk-based beverage); 2 = MMS (micronutrient tablet); 3 = MNP (micronutrient powder)	Evaluation of changes to Opportunidades-Prospera program, where instead of receiving fortified food, participants received fortified food or alternatives (tablets for women, syrup for children, or MNP for women and children); MN composition of all supplements was the same (protein/energy was different).	There was no signficiant difference in change in anemia prevalence in women. There was no difference between groups in change in Hb concentration, gestational weight gain, or post partum weight change (at 1 and 3 months)		baseline (< 25 weeks gestation) to follow-up (37 weeks gestation), change in weight (kg), mean (95% CI)	6.3 (5.7, 6.9)	6.5 (6.0, 7.1)	6.3 (5.8, 6.9)
Senegal	1 = Millet food suppl; 2 = Maize food suppl; Control = Non-supplemented		At 3 months post-partum, there were no significant differences between the supplemented and non-supplemented groups for BMI, total body water, fat-free mass or fat mass (there was a significant increase in total body water and fat-free mass in mothers who were supplemented for more than 60 days). No other maternal outcomes measured (e.g. during pregnancy/delivery)
Food supplement provided as part of a bundled intervention
Oportunidades†	1 = Intervention (cash transfers, fortified food targeted to PLW, children 6-23 mo and children with low weight 2-4 y); Control = comparison households	Presented child outcomes only.
PROCOMIDA	1 = FFR + CSB; 2 = RFR + CSB; 3 = NFR + CSB; 4 = FFR + LNS; 5 = FFR + MNP; 6 = Control		Post-partum weight: The effect on maternal postpartum weight is of concern because of the high existing prevalence of overweight. Programs need to include “double-duty” objectives and actions, to ensure that addressing child undernutrition does not exacerbate the problem of unhealthy weight gain
WINGS‡	1 = (A) Preconception and pregnancy and early childhood interventions; 2 = (B) Preconception interventions only; 3 = (C) Pregnancy and early childhood interventions only; Control = (D) SOC	Integrated and concurrent delivery of health, nutrition, water, sanitation and hygiene, and psychosocial care interventions (preconception, pregnancy, post-partum and early childhood). Nutrition specific interventions included IFA, MMN, food supplement	An intervention package delivered during preconception, pregnancy, and early childhood substantially reduced low birth weight and stunting at 24 months. Pregnancy and early childhood interventions alone had lower but important effects on birth outcomes and 24 month outcomes. Preconception interventions alone had an important effect on birth outcomes but not on 24 month outcomes.	35-36 weeks of gestation	weight gain between confirmation of pregnancy and 35-36 weeks of gestation; kg, mean + SD	8.8 + 3.4	7.7 + 3.8	9.1 + 3.6			7.3 + 3.6	preg vs. no preg significant; comprehensive vs. none significant	MD; preconception (A+B) vs. no preconception (C + D): 0 (-0.28, 0.29); preg (A + C) vs. no preg (B + D): 1.42 (1.15, 1.70); comprehensive (A) vs. none (D): 1.48 (1.1, 1.86)
Studies comparing multiple types of food supplements
INCAP	1 = Atole; Control = Fresco	Data were not analyzed according to original study design (atole vs. fresco), but by total energy intake from the supplements across pregnancy (high vs. low); Delgado Nutr Res 1982	Women who consumed more of a protein-energy or an energy supplement had significantly longer lengths of gestation; the earlier calories were provided in pregnancy, the greater their effect on gestation length. The percent of preterm deliveries was 5% in the upper group (upper tercile of the distribution of energy intakes) and 20% in the lower group.																																								length of gestation (weeks)	39.6					39.1
MiniMat	1 = 30 mg IFA, Early Food; 2 = 60 mg IFA, Early Food; 3 = MMS, Early Food; 4 = 30 mg IFA, Usual Food; 5 = MMS, Usual Food; Control = 60 mg IFA Usual Food	The usual care invitation with daily dose of 60 mg iron and 400 ug folic acid was included as part of the standard program (MMS had 30 mg Fe). Does not include a control group that fits inclusion criteria.	No difference in duration of gestation. Adjusted maternal hemoglobin level at 30 weeks’ gestation was 115.0 g/L (95% CI, 114.4-115.5 g/L), with no significant differences among micronutrient groups. Mean maternal hemoglobin level was lower in the early vs usual invitation groups (114.5 vs 115.4 g/L; difference, −0.9 g/L; 95% CI, −1.7 to −0.1; P=.04). No difference in rate of perinatal mortality																																								gestational age at birth, wk; mean (95% CI)	38.8 (38.6, 39.0)	38.9 (38.7, 39.1)	38.9 (38.7, 39.1)	38.8 (38.6, 39.0)	39.1 (38.9, 39.3)	38.8 (38.6, 39.0)
South Africa Ross	1 = Low bulk supplement; 2 = High bulk supplement; 3 = Zinc supplement; 4 = Control (no supplement)	Does not meet inclusion criteria (no MMS)	Women in all four groups had a similar weight gain and length of gestation.		maternal weight gains between 20 weeks and delivery (kg; mean + SD)	8.1 + 3.7	8.3 + 4.0	7.2 + 2.6			8.8 + 3.8	NS	no differences in weight gain																														mean + SD, weeks; gestational age at birth calculated from dates and gestational age at birth calculated from Dubowitz scores	Dates: 38.6 + 1.8; Dubowitz: 39.4 + 1.5	Dates: 39.2 + 3.2; Dubowitz: 39.2 + 1.4	Dates: 39.4 + 2.2; Dubowitz: 38.8 + 2.3			Dates: 38.9+ 3.5; Dubowitz: 39.0 + 2.3
Mamachiponde	1 = RUSF; 2 = CSB+ with UNIMMAP; Control = CSB+ with IFA		RUSF improved maternal weight gain compared with CSB+ with UNIMMAP. Micronutrient deficiencies and inflammation are common among moderately malnourished pregnant women and had little improvement despite supplementation above the RDA.		weight gain from enrollment to final measurement (kg); > 14 days (average ~11-12 weeks from enrollment to delivery)	3.4 + 2.6	3.0 + 2.2				3.2 + 2.4	0.03	RUSF was significantly different from CSB+ with UNIMMAP with one-factor ANOVA, which was confirmed by Tukey-Kramer post hoc testing.	Weight gain < 454 g/week (includes only women receiving treatment for > 14 d)	0.74	0.79				0.71	0.42			final MUAC, cm	22.2 + 1.0	22.1 + 0.9				22.2 + 0.9	0.11	Change in MUAC was close to 0 in all groups (p = 0.11): 0.0 + 0.09; 0.2 + 0.8; 0.1 + 0.8	did not graduate from trial before delivery (graduation was when women reached a MUAC > 23.1 cm for 2 consecutive visits); MUAC < 23.0	0.65	0.71				0.67	0.12
Sierra Leone RUSF	1 = RUSF + IPTp, azithromycin + dx/tx vaginal dysbiosis; Control = CSB+, IFA, IPTp	Does not meet inclusion criteria (RUSF vs. CSB comparison; different anti-infective therapies between groups); all pregnant women with undernutrition (MUAC < 23 cm)	Those women receiving the intervention had greater weekly weight gain (mean difference 40 g; 95% CI 9.70 to 71.0, p = 0.010) than those receiving the standard of care.	antenatal visits for anthropometric measurements every 2 weeks	total weight gain (kg); average weekly weight gain (g/wk); mean + SD; total weight gain was from enrollment (mean fundal height ~23 cm) to last biweekly ANC visit (mean fundal height ~36 cm)	total: 5.36 + 3.75; wk: 379 + 222					total: 4.69 + 3.67; wk: 339 + 333	total: 0.001; wk: 0.01	Mean difference: total: 0.67 (0.27, 1.06); wk: 40 (10, 71)	weight gain < 454 g/wk	0.687					0.75	0.014	MD: 6.3% (1.3, 11.3)		MUAC at final antenatal visit, cm; change in MUAC (cm); mean +SD; MUAC at delivery (cm)	ANC: 22.8 + 1.0; change: 0.5 + 0.8; delivery: 22.5 + 1.0					ANC: 22.6 + 1.2; change: 0.4 + 0.9; delivery: 22.3 + 1.2	ANC: 0.005; change: 0.015; delivery < 0.001	MD (95% CI): ANC: 0.17 (0.05, 0.28); change: 0.11 (0.02, 0.20); delivery: 0.2 (0.1, 0.4)	MUAC < 23 cm at delivery	0.701					0.773	0.004	MD: 7.2% (2.3, 12.0)	All women had MUAC < 23 cm at enrollment	final fundal height used as proxy, cm; mean + SD	36.1 + 2.6					35.6 + 2.9
AGP, alpha-1-acid glycoprotein; ANC, antenatal care/consultation; BCC, behavior change communication; BEP, balanced energy-protein; BMI, body mass index; CRP, c-reactive protein; CSB, fortified corn soy blend; CSB+, corn soy blend fortified with updated vitamin and mineral premix; FFMI, fat free mass index; FFR, full family ration; FFS, fortified food supplement; FMI, fat mass index; GWG, gestati…
†The trials referred to here as ‘Prospera’ and 'Oportunidades' were evaluations of different aspects of the ‘cash-transfer Progresa - Oportunidades – Prospera’ program implemented by the Mexican government.
‡ Multi-component interventions of the WINGS trial: integrated and concurrent delivery of health, nutrition, water, sanitation and hygiene, and psychosocial care interventions (preconception, pregnancy, post-partum and early childhood). Nutrition specific interventions included IFA, MMN, and food supplements (locally prepared snacks, eggs or milk). Pre-conception: 500 kcal and 6–10 g protein /day…
[truncated: 61 more columns]

## Sheet: OSF - Birth Outcomes
OSF Table 2. Full Data Extraction Table, Birth Outcomes
				Outcomes	Birth weight (g)	Birth weight (g)	Birth weight (g)	Birth weight (g)	Birth weight (g)	Birth weight (g)	Birth weight (g)	Birth weight (g)	Birth weight (g)	Birth WAZ (weight-for-age z-score)	Birth WAZ (weight-for-age z-score)	Birth WAZ (weight-for-age z-score)	Birth WAZ (weight-for-age z-score)	Birth WAZ (weight-for-age z-score)	Birth WAZ (weight-for-age z-score)	Birth WAZ (weight-for-age z-score)	Birth WAZ (weight-for-age z-score)	Birth WAZ (weight-for-age z-score)	Low birth weight (%)	Low birth weight (%)	Low birth weight (%)	Low birth weight (%)	Low birth weight (%)	Low birth weight (%)	Low birth weight (%)	Low birth weight (%)	Low birth weight (%)	Low birth weight (%)	SGA (%), small-for-gestational age	SGA (%), small-for-gestational age	SGA (%), small-for-gestational age	SGA (%), small-for-gestational age	SGA (%), small-for-gestational age	SGA (%), small-for-gestational age	SGA (%), small-for-gestational age	SGA (%), small-for-gestational age	SGA (%), small-for-gestational age	SGA (%), small-for-gestational age	LGA (%), large-for-gestational age	LGA (%), large-for-gestational age	LGA (%), large-for-gestational age	LGA (%), large-for-gestational age	LGA (%), large-for-gestational age	LGA (%), large-for-gestational age	LGA (%), large-for-gestational age
Study name	Intervention groups	Notes	Main Conclusions	Newborn (0 - 28 d)	Measure; definition; number of days since birth when measured	Intervention_group_1	Intervention_group_2	Intervention_group_3	Intervention_group_4	Intervention_group_5	Control	P value	Notes	Measure; definition; number of days since birth when measured	Intervention_group_1	Intervention_group_2	Intervention_group_3	Intervention_group_4	Intervention_group_5	Control	P value	Notes	Measure; definition; number of days since birth when measured	Intervention_group_1	Intervention_group_2	Intervention_group_3	Intervention_group_4	Intervention_group_5	Control	P value	RR	Notes	Measure; definition; number of days since birth when measured	Intervention_group_1	Intervention_group_2	Intervention_group_3	Intervention_group_4	Intervention_group_5	Control	P value	RR	Notes	Measure; definition; number of days since birth when measured	Intervention_group_1	Intervention_group_2	Intervention_group_3	Intervention_group_4	Intervention_group_5	Control
LNS Studies
Women First	1 = Arm 1 (pre-conception SQ-LNS); 2 = Arm 2 (SQ-LNS at 12 weeks gestation); Control = SOC	Birth data included in both Hambidge 2019 and Krebs 2021; extracted data from Hambidge 2019 (within 48h from birth vs. within 7 days, Hambidge had larger sample size, b/c Krebs required subsequent longitudinal measurements); Hambidge included all sites (non-gestational age dependent, WHO standards) and 3 sites with GA data (INTERGROWTH21st)	In low-resource populations, benefits on fetal growth–related birth outcomes were derived from nutrition supplements commenced before conception or late in the first trimester.		assessment visit completed within 48h of delivery (and had length measurements); ~95% of sample captured; mean + SD; WHO growth standards, based on term infants; INTERGROWTH-21st (IG21) z scores by sex and GA (only for children with US measurements + newborn length; excludes DR Congo)	WHO: 2800.1 + 448.9; IG21: 2783.6 + 441.5	WHO: 2802.7 + 424.3; IG21: 2784.4 + 438.8				WHO: 2751.6 + 423.3; IG21: 2740.2 + 408.7	not provided		assessment visit completed within 48h of delivery (and had length measurements); ~95% of sample captured; mean + SD; WHO growth standards, based on term infants; INTERGROWTH-21st (IG21) z scores by sex and GA (only for children with US measurements + newborn length; excludes DR Congo)	WHO: -1.13 + 1.06; IG21: -0.90 + 0.93	WHO: -1.12 + 1.01; IG21: -0.95 + 0.94				WHO: -1.25 + 1.01; IG21: -1.06 + 0.93	WHO: Arm 1 vs. Control: 0.0054; Arm 2 vs. Control: 0.0095; Arm 1 vs. Arm 2: 0.83; IG21: Arm 1 vs. Control: 0.0036; Arm 2 vs. Control: 0.0455; Arm 1 vs. Arm 2: 0.33	WHO: Effect size (95% CI): Arm 1 vs. Control: 0.14 (0.04, 0.24); Arm 2 vs. Control: 0.13 (0.03, 0.23); Arm 1 vs. Arm 2: 0.01 (-0.09, 0.11); IG21: Effect size (95% CI): Arm 1. vs. Control: 0.17 (0.06, 0.29); Arm 2 vs. Control: 0.12 (0.00, 0.23); Arm 1 vs. 2: 0.06 (-0.06, 0.17)	assessment visit completed within 48h of delivery (and had length measurements); ~95% of sample captured; mean + SD; WHO growth standards, based on term infants; INTERGROWHTH-21st (IG21) z scores by sex and GA (only for children with US measurements + newborn length; excludes DR Congo); LBW < 2.5 kg	IG21: 24.1%	IG21: 23.0%				IG21: 27.2%	WHO: Arm 1 vs. Control: 0.0263, Arm 2 vs. Control: 0.0038; IG21: Arm 1 vs. Control: 0.11; Arm 2 vs. Control: 0.08, Arm 1 vs Arm 2: 0.88	WHO (prevalence data not presented, only RR): Arm 1 vs. Control: RR (95% CI): 0.86 (0.75, 0.98). Arm 2 vs. Control: 0.81 (0.70, 0.93); IG21: Arm 1 vs. Control:0.86 (0.72, 1.04), Arm 2 vs. Control: 0.85 (0.70, 1.02), Arm 1 vs. Arm 2: 1.02 (0.80, 1.29)	IG21 WAZ < -2 SD: Arm 1: 12.7%, Arm 2: 11.4%, Arm 3: 17.2; Arm 1 vs. Control: Effect size (95% CI): 0.71 (0.56, 0.90), p = 0.0049; Arm 2 vs. Control: 0.66 (0.50, 0.85), p = 0.0017; Arm 1 vs. 2: 1.08 (0.85, 1.38), p = 0.51	assessment visit completed within 48h of delivery (and had length measurements); ~95% of sample captured; mean + SD; INTERGROWTH-21st (IG21) z scores by sex and GA (only for children with US measurements + newborn length; excludes DR Congo); SGA defined by Intergrowth21st only	IG21: 32.9%	IG21: 35.8%				IG21: 41.0%	IG21: Arm 1 vs. Control: p < 0.001; Arm 2 vs. Control, p = 0.0047; Arm 1 vs. Arm 2: 0.15	IG21: Arm 1 vs. Control: 0.78 (0.70, 0.88); Arm 2 vs. Control: 0.87 (0.78, 0.96); Arm 1 vs. Arm 2: 0.90 (0.79, 1.04)	SGA prevalence determined using Intergrowth 21st only
iLiNS-DYAD-G	1 = SQ-LNS; 2 = MMN; Control = IFA		Groups differed in mean birth weight, WAZ, and BMIZ. Prenatal LNS supplementation can improve fetal growth among vulnerable women in Ghana, particurly primiparous women.		Birth weight measured within 48h after birth (90.7%), rest by day 14 (if measured after 48 hours, back calculated to birth weight based on z-scores)	3030 + 414.2	3005 + 435				2945 + 442	0.044	MD (95% CI) LNS vs. IFA : 84.6 g (2.9, 166.4), p = 0.040; LNS vs. MMN: 24.4 g (-56.5, 105.4), p = 0.758	Birth weight measured within 48h after birth (90.7%), rest by day 14; WHO growth standards	-0.57 + 0.91	-0.62 + 1.00				-0.76 + 1.01	0.046	MD (95% CI): LNS vs. IFA: 0.19 (0.00, 0.37), p = 0.045; LNS vs. MMN: 0.05 (-0.13, 0.23), p = 0.803	birth weight < 2500 g; Birth weight measured within 48h after birth (90.7%), rest by day 14 (if measured after 48 hours, back calculated to birth weight based on z-scores)	0.088	0.101				0.144	0.069	RR (95% CI): LNS vs. IFA: 0.61 (0.39, 0.96), p = 0.032; LNS vs. MMN: 0.87 (0.54, 1.42), p = 0.588		birth weight < 10th percentile for infants of the same gestational age using a reference Candadian population; Birth weight measured within 48h after birth (90.7%), rest by day 14 (if measured after 48 hours, back calculated to birth weight based on z-scores)	0.302	0.312				0.359	0.223	RR (95% CI): LNS vs. IFA: 0.84 (0.67, 1.06), p = 0.137; LNS vs. MMN: 0.97 (0.76, 1.22), p = 0.773		birthweight >90th percentile for infants of the same gestational age form a Canadian population; Birth weight measured within 48h after birth (90.7%), rest by day 14 (if measured after 48 hours, back calculated to birth weight based on z-scores)
iLiNS-DYAD-M	1 = SQ-LNS; 2 = MMN; Control = IFA		For all the primary continuous outcomes, as well as for newborn head and arm circumference, the point estimate for the mean was highest in the LNS group, intermediate in the MMN group and lowest in the IFA group. Except for the MUAC results, however, the differences were not statistically significant. The study findings do not support a hypothesis that provision of SQ-LNS to all pregnant women wo…		The mean + SD age of the infants at birth weight measurements were 30 + 50 h. Of the recorded birth weights, 89.1% were measured with 48h and the rest were back-translated from a measurement within the first 14d.	3000 + 447	2964 + 460				2948 + 432	0.258		The mean + SD age of the infants at birth weight measurements were 30 + 50 h. Of the recorded birth weights, 89.1% were measured with 48h and the rest were back-translated from a measurement within the first 14d. WAZ WHO Child Growth Standards	-0.48 + 0.99	-0.57 + 1.02				-0.64 + 1.08	0.092		% < 2500 g; The mean + SD age of the infants at birth weight measurements were 30 + 50 h. Of the recorded birth weights, 89.1% were measured with 48h and the rest were back-translated from a measurement within the first 14d.	0.121	0.135				0.127	0.856		Prevalence of newborn underweight: SQ-LNS 6.1%, MMN 7.8%, Control 9.4%, p = 0.250	% < 10th centile of birth weight for gestational age distribution in an American reference population	0.295	0.288				0.304	0.889
RDNS	1 = SQ-LNS-PBW, SQ-LNS-C; 2 = IFA, SQ-LNS-C; 3 = IFA, MNP-C; Control = IFA		Prenatal LNS can improve birth outcomes in Bangladeshi women, especially those at higher risk of fetal growth restruction (infants born to women < 24 years of age or with HH food insecurity).		mean + SD, grams; most measured within 72 hours of birth (89%),if not measured within 14 d after birth then excluded; if measured 3-14 d after birth, values back calculated on the basis of Z-scores	2629 + 408					2588 + 413	0.007	Also significant for adjusted outcomes	WHO growth standards; mean + SD, grams; most measured within 72 hours of birth (89%),if not measured within 14 d after birth then excluded;	-1.48 + 1.01					-1.59 + 1.02	0.006	also signficant for adjusted outcomes	mean + SD, grams; most measured within 72 hours of birth (89%),if not measured within 14 d after birth then excluded; if measured 3-14 d after birth, values back calculated on the basis of Z-scores; LBW < 2.5 kg	36.0 (32.9, 39.3)					39.5 (37.6, 41.4)	0.08	Unadjusted RR: 0.93 (0.84, 1.03)	Adjusted RR: 0.93 (0.84, 1.02), p = 0.062; also presented WAZ < -2 (underweight), NS	mean + SD, grams; most measured within 72 hours of birth (89%),if not measured within 14 d after birth then excluded; if measured 3-14 d after birth, values back calculated on the basis of Z-scores; SGA as birthweight below the 10th percentile for infants of the same gestational age from a US population	63.3 (59.8, 66.6)					67.3 (65.3, 69.2)	0.047	Unadjusted RR: 0.95 (0.89, 1.01)	Adjusted RR: 0.95 (0.90, 1.01), p = 0.052
Epi-E	1 = 40g-LNS; 2 = MMN; Control = IFA	First child follow-up was 6-8 weeks. Growth data are given for 1 month, 2 months, etc. (Data are in Supporting Information)	40g-LNS improved WLZ at 1 mo of age relative to IFA											WAZ at 1 month; values are modelled mean + SE	-0.40 + 0.08	-0.55 + 0.08				-0.54 + 0.08	40g-LNS vs. IFA: 0.42; MMN vs 40g-LNS: 0.40
MAHAY	1 = T1 (nutrition counseling), 2 = T2 (child SQ-LNS + nutrition counseling), 3 = T3 (maternal 40g-LNS + child SQ-LNS + nutrition counseling), 4 = T4 (early stimulation + nutrition counseling), Control = SOC	No birth outcomes measured (children were 4-29 months of age at the first follow-up).	no birth outcomes measured
MINT	1 = BEP supplement; Control = SOC	Acceptability studies only published thus far	no birth outcomes published
MISAME-II	1 = FFS (MQ-LNS); Control = MMN		The provision of FFS to pregnant women resulted in higher birth length than did MMN supplementation. For women with a suboptimal prepregnancy nutritional status (underweight or anemic), MMN supplementation should be complemented with a balanced energy and protein supplement to produce a clinical effect on birth size (Huybregts 2009). Birth weight, birth length, small for gestational age as a prox…		mean + SD, measured at delivery; grams	2943 + 456					2931 + 433	0.666	Difference: 12 g (-43, 67); when adjusted for gestational age, Difference 31 g (-16, 78), p = 0.197										measured at delivery; < 2500 grams	0.128					0.135	0.746	OR 0.94 (0.65, 1.35); when adjusted for gestational age, OR 0.79 (0.52, 1.19), p = 0.259		measured at delivery; defined as birth weight lower than the 10th percentile of a well-nourished reference population	0.322					0.358	0.218	OR: 0.85 (0.65, 1.10)		defined as birth weight higher than the 90th percentile of the cohort population	0.115					0.089
MISAME-III	1 = IFA + BEP (MQ-LNS); Control = IFA		The MISAME-III trial did not provide evidence that fortified BEP supplementation is efficacious in reducing SGA prevalence. However, the intervention had a small positive effect on other birth outcomes (duration of gestation, birth weight, birth length, thoracic circumference, arm circumference, decreased LBW prevlanece). When measured within 1 month of delivery, prenatal MN fortified BEP supplem…		mean + SD; g; measured in first 72 hours (in practice, all within first 12 hours)	3038 + 427					2986 + 450	0.019	Unadjusted difference: 50.1 (8.11, 92.0) g; adjusted difference also significant										< 2.5 kg; n(%); measured in first 72 hours (in practice, all within first 12 hours)	0.0827					0.123	0.007	Unadjusted difference: -3.95 (-6.83, -1.06); adjusted difference also significant.		measured in first 72 hours (in practice, all within first 12 hours); % of newborns with a birthweight below the 10th percentile of the INTERGROWTH-21st standards for a given gestational age at delivery	0.248					0.279	0.153	Uajudsted difference: -3.11 (-7.39, 1.16); adjusted difference also NS		measured in first 72 hours (in practice, all within first 12 hours); % of newborns with a birthweight above the 90th percentile of the INTERGROWTH-21st standards for a given gestational age at delivery	0.0175					0.0155
Pakistan Pre-E	1 = LNS-PLW (MQ-LNS); Control = IFA		The Prenatal supplementation of Lipid based nutritional supplement for pregnant and lactating women LNS-PLW can improve birth weight, gestational age, length and head circumference of babies of underweight preeclamptic women.		mean + SD, kg, measured at delivery	2.49 + 0.083					2.369 + 0.205	0.0039											< 2.5 kg; measured at delivery	8 (28.5%)					16 (61.5%)
ENID	1 = MMN; 2 = PE (LQ-LNS) + IFA; 3 = MMN + PE (LQ-LNS); Control = IFA	sample from total ENID sample based on live birth with complete birth weight and gestational age data (n = 620/875)	Z-scores at birth were not greater in the intervention arms than the IFA arm. We found no strong evidence that a prenatal LNS intervention was associated with better fetal growth in the whole sample.											measured within 72h of delivery; grams, mean (SD), WHO growth standards	-0.63 (0.94)	-0.64 (0.87)	-0.62 (0.86)			-0.71 (0.84)	0.796		measured within 72h of delivery; n (%), LBW < 2500 g	16 (9.8%)	13 (8.6%)	15 (9.4%)			18 (12.3%)	0.736			measured within 72h of delivery; percentiles according to INTERGROWTH-21st standards, < 10th percentile	52 (31.7%)	55 (36.4%)	51 (32.1%)			52 (35.6%)	0.751
MSF - Bangladesh	1 = RUTF (LQ-LNS)	acceptability study; no control group	n/a
BAN	1 = HAART; 2 = LNS (LQ-LNS); 3 = HAART+LNS (LQ-LNS); Control = SOC	supplementation during lactation only	no supplementation during pregnancy, no relevent birth outcomes
Supercereal (CSB+ or WSB+) studies
Cambodia CSB	1 = CSB+; Control = SOC	maternal and birth outcomes only; unexpected higher rate of fetal loss in CSB+ group compared to control (miscarriage) (10.2% vs. 3.7%, P < 0.01)	In Cambodian women, CSB+ consumed during pregnancy did not significantly increase maternal weight gain or improve birth size but did reduce maternal anemia in late gestation and preterm birth in comparison with women consuming a normal diet. Women who reported consuming >150 total rations experienced a mean 0.8-wk longer gestation than women who reported an intake of < 100 rations. No significant…		measured at delivery (~85% of births) or within 48 h for home births; grams(mean + SD)	3020 + 386					2975 + 471	0.24	MD: 46 g; 955 CI: -31, 123 g										measured at delivery (~85% of births) or within 48 h for home births; n (%); LBW < 2500 g	18 (6.2%)					21 (10.7%)	0.2	OR (95% CI): 0.65 (0.33, 1.26)		birth weight < 10th percentile for a given gestational age and sex by using INTERGROWTH-21st growth reference; measured at delivery (~85% of births) or within 48 h for home births; n (%)	44 (15.4%)					29 (14.8%)	0.48	OR = 1.21; 95% CI: 0.72, 2.03
Sindh Cohort 1	1 = WSB+; Control = SOC				growth measurements were reported at birth (including births captured within 28 d); mean (95% CI)	3.1 (3.0, 3.2)					3.0 (2.9, 3.0)	0.013	MD: 0.11 (0.03, 0.20)	growth measurements were reported at birth (including births captured within 28 d); mean (95% CI); WHO growth standards	-1.2 (-1.5, -1.0)					-1.5 (-1.6, -1.4)	0.015	MD (95% CI): 0.26 (0.06, 0.46)	measured within first 72 h of birth (smaller sample size than other outcomes which were measured in first 28 d); < 2.5 kg; % (95% CI)	34.0 (31.7, 36.4)%					34.3 (27.2, 41.5%)	0.932		Also present data for underweight (first 28 days): WAZ < 2 SD; Intervention Group 1: 24.2% (20.3, 28.6); Control: 31.2% (26.6, 36.2); p = 0.013; MD (95% CI): -6.95% (-12.14, -1.76)
Tubaramure	1 = T24 (CSB, pregnancy to 24 months); 2 = T18 (CSB, pregnancy to 18 mo); 3 = TNFP (CSB, birth to 24 months); Control = SOC	T24 + T18 received same maternal rations; TNFP received rations during lactation only (not pregnancy)	Did not report birth outcomes
LBWSAT	1 = PLA only; 2 = PLA + Cash; 3 = PLA + Food (WSB+); 4 = Control	Capture rates low (22% of potential birthweights)	Food supplements in pregnancy with PLA women's groups increased birthweight more than PLA plus cash or PLA alone.		Birth weight measured within 72h after birth (~55-60%), additional 10-15% measured within 10 days of birth, mean (SD)	72h: 2780.7 (434.3); 10d: 2792.4 (439.2)	72h: 2802.1 (434.5); 10d: 2833.9 (434.8)	72h: 2830.3 (432.5); 10d: 2839.0 (432.0)			72h: 2755.7 (395.6); 10d: 2770.2 (403.7)	72h: PLA only vs. Control: p = 0.4051; PLA + Cash vs. Control: p = 0.1310; PLA + Food vs. Control: p = 0.0143; (PLA + Food vs. PLA only): p = 0.1060 (including birth weights up to 10d, PLA + Cash and PLA + Food significantly greater than Control (but not relative to PLA only)	72h: MD (95% CI): PLA only vs. Control: 27.6 (-37.4, 92.7); PLA + Cash vs. Control: 50.2 (-13.9, 114.3); PLA + Food vs. Control: 78.1 (15.6, 140.5); PLA + Food vs. PLA only: 50.4 (-10.8, 111.6)	WAZ within 42 days: Birth weight measured within 72h after birth (~55-60%), additional 10-15% measured within 10 days of birth, mean (SD); remainder measured within 42 days (~25-30%)	-1.22 (1.07)	-1.18 (1.05)	-1.11 (1.02)			-1.29 (1.02)	PLA only vs. Control: p = 0.3358; PLA + Cash vs. Control: p = 0.1129; PLA + Food vs. Control: p = 0.0191; (PLA + Food vs. PLA only): p = 0.1850	MD (95% CI): PLA only vs. Control: 0.065 (=-.068, 0.198); PLA + Cash vs. Control: 0.104 (-0.025, 0.233); PLA + Food vs. Control: 0.154 (0.025, 0.283); PLA + Food vs. PLA only: 0.089 (-0.042, 0.220)										Underweight < -2 SD WAZ (within 42 d of birth): PLA only: 19.6%; PLA + Cash: 20.0%; PLA + Food: 17.2%, Control: 20.7 (no P value given)
Other types of food supplements
IMPRINT	1 = Food Supplement (snack) + MMN + BCC; Control = SOC (counseled on availability of IFA, Ca and Vitamin D through national program) + BCC	Supplementation during lactation only. Maternal nutritional status at 6 mo was measured (BMI and MUAC).	no birth outcomes
Prospera†	1 = Nutrivida (fortified milk-based beverage); 2 = MMS (micronutrient tablet); 3 = MNP (micronutrient powder)	Evaluation of changes to Opportunidades program, where instead of receiving fortified food, participants received fortified food or alternatives (tablets for women, syrup for children, or MNP for women and children); MN composition of all supplements was the same (protein/energy was different). No birth outcomes presented	no birth outcomes measured
Senegal	1 = Millet food suppl; 2 = Maize food suppl; Control = Non-supplemented		no birth outcomes
Food supplement provided as part of a bundled intervention
Oportunidades†	1 = Intervention (cash transfers, fortified food targeted to PLW, children 6-23 mo and children with low weight 2-4 y); Control = comparison households	Retrospective reports from women participating in an effectiveness study and randomly assigned to incorporation into the program in 1998 or 1999.	Oportunidades beneficiary status was associated with 127.3 g higher birthweight among participating women and a 4.6 pp reduction in LBW in the adjusted model (unadjusted model was NS).										Beneficiary at birth, unadjusted model: 81.98 g (P = 0.13); adjusted model: 127.27 g (P = 0.02)																			Beneficiary at birth, unadjusted model: -3.1 pp (P = 0.18); adjusted model: -4.6 pp (P < 0.05).
PROCOMIDA	1 = FFR + CSB; 2 = RFR + CSB; 3 = NFR + CSB; 4 = FFR + LNS; 5 = FFR + MNP; 6 = Control	First child outcomes measured at 1 mo of age; data given here for 1 mo outcomes. Values are presented relative to controls.	PROCOMIDA significantly reduced stunting at age 1 mo in FFR + CSB, RFR + CSB and FFR + MNP groups compared with control (5.05, 4.06 and 3.82 pp, respectively).	1 mo
WINGS‡	1 = (A) Preconception and pregnancy and early childhood interventions; 2 = (B) Preconception interventions only; 3 = (C) Pregnancy and early childhood interventions only; Control = (D) SOC	Integrated and concurrent delivery of health, nutrition, water, sanitation and hygiene, and psychosocial care interventions (preconception, pregnancy, post-partum and early childhood). Nutrition specific interventions included IFA, MMN, food supplement; LAZ presented in figures only	An intervention package delivered during preconception, pregnancy, and early childhood substantially reduced low birth weight and stunting at 24 months. Pregnancy and early childhood interventions alone had lower but important effects on birth outcomes and 24 month outcomes. Preconception interventions alone had an important effect on birth outcomes but not on 24 month outcomes.		birthweight (g), mean + SD; measured within 1 week of birth	2797 + 438	2816 + 449	2785 + 439			2744 + 459	Significant for preconception vs. no preconception and comprehensive vs. SOC	MD; preconception (A+B) vs. no preconception (C + D): 40.84 (7.84, 73.84); preg (A + C) vs. no preg (B + D): 35.97 (-0.17, 72.12); comprehensive (A) vs. none (D): 77.67 (26.38, 128.96)										weight on days 1-7 (up to +6 days); birth weight < 2500 g	0.234	0.219	0.246			0.286	Significant for preconception vs. no preconception and comprehensive vs. SOC	IRR: preconception vs. non preconception: 0.85 (0.75, 0.97); preg vs. no preg: 0.87 (0.76, 1.01); comprehenvsive vs. SOC: 0.76 (0.62, 0.91)		SGA birth weight centile < 10th using INTERGROWTH-21st standards	0.279	0.299	0.287			0.372	Significant for preconception vs. no preconception, pregnancy vs. no pregnancy, and comprehensive vs. SOC	IRR: preconception vs. non preconception: 0.87 (0.78, 0.98); preg vs. no preg: 0.8 (0.71, 0.90); comprehenvsive vs. SOC: 0.71 (0.61, 0.83)
Studies comparing multiple types of food supplements
INCAP	1 = Atole; Control = Fresco	Data extracted from Lechtig Pediatrics 1975; Martorell FNB 2020; Delgado Nutr Res 1982; Data were not analyzed according to original study design (atole vs. fresco), but by total energy intake from the supplements across pregnancy (high vs. low)	Lechtig: "In both supplements the amount of calories supplemented during pregnancy showed consistent associated with birthweight; we concluded that caloric supplementation during pregnancy produced the observed increase in birthweight" (vs. protein). Martorell: Mean birthweight was significantly greater in women receiving atole vs. fresco (difference of 115 grams, which is 0.25 SD); however, in D…		weight of the newborn was determined within the first 24 hours of birth to the nearest 20 grams; mean (grams)	3107					2992	0.01	Mean birthweight difference and 95% CI (grams): 115 (23 to 207), Martorell 2020; Martorell also presents weight at 15 days (3.4 + 0.5 vs. 3.2 + 0.5; no p value provided); n = 405; However Delgado 1982 presents data for more individuals (n= 721): Atole: 3077; Fresco: 3027; Pooled SD = 461 (NS)
MiniMat	1 = 30 mg IFA, Early Food; 2 = 60 mg IFA, Early Food; 3 = MMS, Early Food; 4 = 30 mg IFA, Usual Food; 5 = MMS, Usual Food; Control = 60 mg IFA Usual Food		There were no differences in mean birth weight, length, head circumference, or WAZ, WLZ, LAZ. The early food supplementaiton with MMS group had a significantly lower neonatal mortality rate.		grams, mean (95% CI)	2689 (2653, 2725)	2717 (2685, 2749)	2696 (2663, 2729)	2688 (2651, 2725)	2710 (2675, 2745)	2665 (2631, 2699)	0.35	Persson 2012	WHO standards, means + SD	-1.27 + 0.96	-1.27 + 0.94	-1.35 + 0.95	-1.33 + 0.99	-1.34 + 0.92	-1.33 + 0.89	no significant differences		birthweight < 2500 grams							0.143		30% of the children were born with low birth weight (< 2500 g). This proprotion did not differ across the intervention groups (p = 0.143); Khan 2011
South Africa Ross	1 = Low bulk supplement; 2 = High bulk supplement; 3 = Zinc supplement; 4 = Control (no supplement)	Does not meet inclusion criteria (no MMS)	Birth weights were from 6.5% to 9.5% greater with the low bulk than with the other supplements.		mean + SD, grams; birth weights are for infants born between 37-43 weeks of gestation	3376 + 418	3082 + 447	3088 + 377			3171 + 483	< 0.05 (all 2-way comparisons to low bulk supplement)	Difference in birth weight from value in low bulk supplement category: High bulk -9.5%; zinc -9.3%, placebo -6.5%
Mamachiponde	1 = RUSF; 2 = CSB+ with UNIMMAP; Control = CSB+ with IFA		The large amount of food given and the modest effect on linear growth in newborns suggests that stunting in utero is unlikely to be reduced by supplemental food alone.		(94% measured within first 24 hours, 98% within first 48 h); mean + SD, kg	2.8 + 0.4	2.7 + 0.4				2.7 + 0.4	0.86		(94% measured within first 24 hours, 98% within first 48 h); mean + SD, WHO growth standards	-1.2 + 1.0	-1.3 + 1.0				-1.2 + 0.9	0.29		Underweight at birth, WAZ < -2 (corresponds to < 2.4 kg); (94% measured within first 24 hours, 98% within first 48 h); mean + SD, WHO growth standards	0.18	0.24				0.17	0.02		CSB+ with UNIMMAP was signficantly different from CSB+ with IFA
Sierra Leone RUSF	1 = RUSF + IPTp, azithromycin + dx/tx vaginal dysbiosis; Control = CSB+, IFA, IPTp	Does not meet inclusion criteria (RUSF vs. CSB comparison; different anti-infective therapies between groups); all pregnant women with undernutrition (MUAC < 23 cm)	Newborns receiving the intervention were 0.3 cm longer (95% CI 0.09 to 0.6; p = 0.007) and weighted 70 g more (95% CI 20 to 120, p = 0.005) than those receiving the standard of care. There were fewer neonatal deaths in the intervention (n = 13, 1.9%) than in the standard of care group (n = 28, 4.3%) (difference 2.4%; 95% CI 0.3 to 4.4).		kg; mean + SD	2.87 + 0.44					2.80 + 0.44	0.005	MD: 0.07 (0.02 to 0.12)	Birth WAZ, WHO z-score, mean + SD	-1.01 + 0.96					-1.15 + 1.03	0.012	MD: 0.14 (0.03 to 0.25)	Low birth weight (< 2.5 kg)	0.195					0.222	0.248	MD: 2.7 (-2.0, 7.6)	Underweight at birth (WHO WAZ < -2): Intervention: 13.5%, Control: 14.8%, p = 0.556
BCC, behavior change communication; BEP, balenced energy protein; BMIZ, body mass index-for-age z-score; CSB, fortified corn soy blend; CSB+, corn soy blend fortified with updated vitamin and mineral premix; FFR, full family ration; FFS, fortified food supplement; FFMI, fat free mass index; FMI, fat mass index; GA, gestational age; HAART, highly active antiretroviral therapy; HCAZ, head circumfer…
†The trials referred to here as ‘Prospera’ and 'Oportunidades' were evaluations of different aspects of the ‘cash-transfer Progresa - Oportunidades – Prospera’ program implemented by the Mexican government.
‡ Multi-component interventions of the WINGS trial: integrated and concurrent delivery of health, nutrition, water, sanitation and hygiene, and psychosocial care interventions (preconception, pregnancy, post-partum and early childhood). Nutrition specific interventions included IFA, MMN, and food supplements (locally prepared snacks, eggs or milk). Pre-conception: 500 kcal and 6–10 g protein /day…
[truncated: 108 more columns]

## Sheet: OSF - Child Outcomes
OSF Table 3. Full Data Extraction Table, Child Outcomes
				Outcomes	Weight (g)	Weight (g)	Weight (g)	Weight (g)	Weight (g)	Weight (g)	Weight (g)	Weight (g)	Weight (g)	WAZ (weight-for-age z-score)	WAZ (weight-for-age z-score)	WAZ (weight-for-age z-score)	WAZ (weight-for-age z-score)	WAZ (weight-for-age z-score)	WAZ (weight-for-age z-score)	WAZ (weight-for-age z-score)	WAZ (weight-for-age z-score)	WAZ (weight-for-age z-score)	Underweight (%)	Underweight (%)	Underweight (%)	Underweight (%)	Underweight (%)	Underweight (%)	Underweight (%)	Underweight (%)	Underweight (%)	Underweight (%)	Length (cm)	Length (cm)	Length (cm)	Length (cm)	Length (cm)	Length (cm)	Length (cm)	Length (cm)	Length (cm)	LAZ (length-for-age z-score)	LAZ (length-for-age z-score)	LAZ (length-for-age z-score)	LAZ (length-for-age z-score)	LAZ (length-for-age z-score)	LAZ (length-for-age z-score)	LAZ (length-for-age z-score)	LAZ (length-for-age z-score)
Study name	Intervention groups	Notes	Main Conclusions	Child ~ 3 mo	Measure; definition; age when measured	Intervention_group_1	Intervention_group_2	Intervention_group_3	Intervention_group_4	Intervention_group_5	Control	P value	Notes	Measure; definition; age when measured	Intervention_group_1	Intervention_group_2	Intervention_group_3	Intervention_group_4	Intervention_group_5	Control	P value	Notes	Measure; definition; age when measured	Intervention_group_1	Intervention_group_2	Intervention_group_3	Intervention_group_4	Intervention_group_5	Control	P value	RR	Notes	Measure; definition; age when measured	Intervention_group_1	Intervention_group_2	Intervention_group_3	Intervention_group_4	Intervention_group_5	Control	P value	Notes	Measure; definition; age when measured	Intervention_group_1	Intervention_group_2	Intervention_group_3	Intervention_group_4	Intervention_group_5	Control	P value
LNS Studies
Women First	1 = Arm 1 (pre-conception SQ-LNS); 2 = Arm 2 (SQ-LNS at 12 weeks gestation); Control = SOC	Extracted data from 3 mo and 6 mo (Table 2; unadjusted pairwise arm comparisons); also extracted treatment effects for 0-6 month outcomes (Table 3 - listed with 6 mo outcomes)	Linear growth for Arms 1 and 2 was greater than for the control group in 3 of the 4 countries; average overall adjusted relative risks for stunting were lower in arms 1 and 2 than control. Longitudinal WAZ changes from birth to 6 mo were more positive in arms 1 and 2 compared to the control. No differences in longitudinal risk of wasting.	3 mo	weight, grams, mean + SD	5437 + 894	5401 + 874				5334 + 896		Unadjusted pairwise comparisons: Arm 1 vs. Control: 102.2 (14.1, 190.4); Arm 2 vs. Control: 66.8 (-19.2, 152.8); Arm 1 vs. 2: 35.4 (-51.2, 122.0)																				cm, mean + SD	58.4 + 2.5	58.2 + 2.5				57.8 + 2.6	not provided	Unadjusted pairwise arm comparisons and 95% CI: Arm 1 vs. control: 0.55 (0.3, 0.8); Arm 2 vs. control: 0.4 (0.1, 0.6); Arm 1 vs. 2: 0.2 (-0.0, 0.5)
iLiNS-DYAD-G	1 = SQ-LNS; 2 = MMN; Control = IFA	LAZ in Adu-Afarwauh 2016 (Figure 2); main outcome was child growth at 18 mo, but children received SQ-LNS supplement; data provided by UC Davis data analyst, from SQ-LNS individual participant data meta-analysis (Charles Arnold, personal communication, December 15, 2023).	Differences in mean LAZ between the 3 groups at birth were sustained throughout the first 18 mo of life (regardless of the 2 analytic scenarios). No impact on child Hb or iron status at 6 months of age.	3 mo	weight, grams, mean + SD	6131 + 801	5998 + 845				5982 + 827	0.034	Pairwise comparisons: LNS vs. IFA: p = 0.046; LNS vs. MMN: p = 0.085, IFA vs. MMN: p = 0.967	WAZ, mean + SD	-0.153 + 1.012	-0.359 + 1.098				-0.32 + 1.091	0.027	Pairwise comparisons: LNS vs. IFA: p = 0.099; LNS vs. MMN: p = 0.031, IFA vs. MMN: p = 0.88	WAZ < - 2 SD	0.029	0.06				0.043	0.15			cm, mean + SD	59.8 + 2.2	59.5 + 2.3				59.4 + 2.3	0.037	Pairwise comparisons: LNS vs. IFA: p = 0.034; LNS vs. MMN: p = 0.174, IFA vs. MMN: p = 0.120	mean + SD, WHO growth reference	Intended supplement: -0.55 + 0.97; received supplement: -0.55 + 0.97	Intended supplement: -0.72 + 0.99; received supplement: -0.63 + 1.02				Intended supplement: -0.71 + 1.02; received supplement: -0.80 + 0.98	0.049
iLiNS-DYAD-M	1 = SQ-LNS; 2 = MMN; Control = IFA	LAZ in Ashorn 2015 (Figure 2); main outcome was child growth at 18 mo, but children received SQ-LNS supplement; data provided by UC Davis data analyst, from SQ-LNS individual participant data meta-analysis (Charles Arnold, personal communication, December 15, 2023).
RDNS	1 = SQ-LNS-PBW, SQ-LNS-C; 2 = IFA, SQ-LNS-C; 3 = IFA, MNP-C; Control = IFA		Between birth and 6 months, there were no significant differences in weight gain, length gain or head circumference gain between LNS and IFA combined groups. Among infants at 6 mo, there were no group differences in Hb, anemia.
Epi-E	1 = 40g-LNS; 2 = MMN; Control = IFA	Monthly anthropometric measurements from 1 to 24 months (Data are in Supporting Information); no child supplementation; primary outcome was anthropometry at 24 months	Compared with IFA, MMS and 40g-LNS had no effect on child LAZ,WAZ, or WLZ at 24mo of age (P>0.05). Children in the 40g-LNS arm had significantly higher mid-upper arm circumference at 24 mo than children in the MMS arm: mean difference 0.50 cm (95% CI 0.10, 0.91 cm). WAZ and WLZ trajectories were more negative in the 40g-LNS arm compared with IFA and MMS, with lower z scores from 14 to 20 mo of ag…	3 mo										modeled mean + SE	-0.57 + 0.08	-0.66 + 0.08				-0.66 + 0.08	40g-LNS vs. IFA: 0.69; 40g-LNS vs. MMS: 0.68																					modeled mean + SE	-0.94 + 0.08	-0.95 + 0.07				-0.89 + 0.07	40g-LNS vs. IFA: 0.88; 40g-LNS vs. MMS: 1.00
MAHAY	1 = T1 (nutrition counseling), 2 = T2 (child SQ-LNS + nutrition counseling), 3 = T3 (maternal 40g-LNS+ child SQ-LNS + nutrition counseling), 4 = T4 (early stimulation + nutrition counseling), Control = SOC	No infant outcomes measured (children were 4-29 months of age at the first follow-up); thus, the majority of the children in T3 (who had received the maternal supplement), were also receiving LNS themselves.	There were no main effects of any of the intervention groups on any measure of anthropometry or any of the child development outcomes in the full sample. However, compared with children in the T0 intervention group, the youngest children (<6 months at baseline) in the T2 and T3 intervention groups who were fully exposed to the child LNS dose had higher length-for-age Z scores (a significant effec…
MINT	1 = BEP supplement; Control = SOC	Acceptability studies only published thus far
MISAME-II	1 = FFS (MQ-LNS); Control = MMN	Monthly anthropometric measurements from 1 to 12 months; no child supplementation; monthly data not provided (figure of growth patterns)	Infant length-for-age growth (–0.033 z score/month; 95% confidence interval: –0.601 to –0.006; P = .018) for the LNS group was inferior to that of the control group. We did not find evidence of significant difference in mortality or morbidity between groups. The previously reported positive effect of prenatal LNS on birth length was not sustained during the postnatal phase. Prenatal LNS does not …
MISAME-III (PRENATAL INTERVENTION)	1 = IFA + BEP (MQ-LNS); Control = IFA	MISAME III had a 2x2 factorial intervention (prenatal +/- postnatal maternal LNS). No interaction was observed, so data were analyzed separately.	Prenatal BEP supplementation resulted in a significantly higher LAZ (0.11 standard deviation (SD), 95% confidence interval (CI) [0.01 to 0.21], p = 0.032) and lower stunting prevalence (−3.18 percentage points (pp), 95% CI [−5.86 to −0.51], p = 0.020) at 6 months of age. Trend towards lower prevalence of underweight at 6 months. No differences in growth trajectories were detected between the pren…
MISAME-III (POSTNATAL INTERVENTION)	1 = IFA + BEP (MQ-LNS); Control = IFA	MISAME III had a 2x2 factorial intervention (prenatal +/- postnatal maternal LNS). No interaction was observed, so data were analyzed separately.	Postnatal BEP supplementation did not have statistically significant effects on LAZ or stunting at 6 months. Postnatal BEP supplementation did modestly improve the rate of monthly LAZ increment during the first 12 months postpartum (0.01 z-score/month, 95% CI [0.00 to 0.02], p = 0.030). See comment above.
Pakistan Pre-E	1 = LNS-PLW (MQ-LNS); Control = IFA	No post birth outcomes	no post-birth child outcomes reported
ENID	1 = MMN; 2 = PE (LQ-LNS) + IFA; 3 = MMN + PE (LQ-LNS); Control = IFA	unclear sample size; Measurements reported to be completed at 8, 12, 16 and 20 weeks, but data not presented (24 week data in supplemental materials from Moore)	No difference among groups in anthropometric outcomes, or hemoglobin concentrations at 6 months of age
MSF - Bangladesh	1 = RUTF (LQ-LNS)	acceptability study; no control group	no child outcomes reported
BAN	1 = HAART; 2 = LNS (LQ-LNS); 3 = HAART+LNS (LQ-LNS); Control = SOC	supplementation during lactation only; weight and length measured at 0,1,2,4,6,8,12,18,21, and 24 weeks; all anthrpometric data were presented separately for boys and girls; data for Hb not presented	Although some differences between study arms emerged with increased infant age in boys (weight and BMI), there were no consistent effects of the maternal supplement across the 3 growth outcomes in longitudinal models. Among infants whose mohters received LNS, there were no differences in weight, length or BMI by ARV assignment (mLNS, mLNS-mARV, mLNS-iARV). However, among infants whose mothers did…	12 weeks of age	mean + SD	Boys: 5.8 + 0.7; Girls: 5.6 + 0.7	Boys: 6.0 + 0.6; Girls: 5.5 + 0.6	Boys: 5.9 + 0.7; Girls: 5.5 + 0.6	Boys: 5.9 + 0.7; Girls: 5.5 + 0.6	Boys: 5.9 + 0.7; Girls: 5.5 + 0.7	Boys: 6.0 + 0.8; Girls: 5.5 + 0.6																						mean + SD	Boys: 58.9 + 2.2; Girls: 57.9 + 2.5	Boys: 59.3 + 2.4; Girls: 58.1 + 2.1	Boys: 58.9 + 2.4; Girls: 57.8 + 2.4	Boys: 58.9 + 2.3; Girls: 57.8 + 2.2	Boys: 58.9 + 2.3; Girls: 57.9 + 2.3	Boys: 59.0 + 2.5; Girls: 57.7 + 1.8
Supercereal (CSB+ or WSB+) studies
Cambodia CSB	1 = CSB+; Control = SOC	maternal and birth outcomes only	no post-birth child outcomes reported
Sindh Cohort 1	1 = WSB+; Control = SOC	Children received LNS starting at 6 months of age. 6 mo data do not match between Khan 2021 and Soofi 2022.Data extracted from Soofi 2022 (newer publication, more outcomes reported)	Lower prevalence of stunting and underweight at 6 months of age (higher LAZ and WAZ scores); no significant impact on wasting at 6 mo
Tubaramure	1 = T24 (CSB, pregnancy to 24 months); 2 = T18 (CSB, pregnancy to 18 mo); 3 = TNFP (CSB, birth to 24 months); Control = SOC	T24 + T18 received same maternal rations; TNFP received rations during lactation only (not pregnancy). Stunting only assessed when children were >24 months of age. Wasting and anemia assessed in children 0-6 months of age in cross-sectional survey (data in suppl materials for respective papers)	Program had a significant positive impact on anemia in children 0-3 months old. Program had a marginal impact on the prevalence of wasting among children 0-6 months of age (all treatment arms combined)	0-3 months (cross sectional survey)
LBWSAT	1 = PLA only; 2 = PLA + Cash; 3 = PLA + Food (WSB+); 4 = Control	Child growth measured in cross-sectional survey when children were 0-16 months (average age 9 mo). Mortality data difficult to interpret from participant flow diagram.	There was no effect of pregnancy interventions on child anthropometry (WAZ, LAZ, WLZ, HC).
Other types of food supplements
IMPRINT	1 = Food Supplement (snack) + MMN + BCC; Control = SOC (counseled on availability of IFA, Ca and Vitamin D through national program) + BCC	Supplementation during lactation only. Anthropometric indicators measured monthly. Generated estimating equation (GEE) models for changes in anthropometric indices	The intervention did not achieve a significant effect on LAZ at 6 mo (adjusted mean difference: 0.09; 95% CI: −0.03, 0.20). There were no significant effects on mean hemoglobin concentration or the proportion of anemic infants at 6 mo of age compared with the control group.	Change in outcome from 0 to 3 months																																						generalized estimating equation (GEE) models for changes in anthropometric indices; change in LAZ at 0-3 mo	0.16 + 0.72					0.15 + 0.74	NS
Prospera†	1 = Nutrivida (fortified milk-based beverage); 2 = MMS (micronutrient tablet); 3 = MNP (micronutrient powder)	Evaluation of changes to Oportunidades program, where instead of receiving fortified food, participants received fortified food or alternatives (tablets for women, syrup for children, or MNP for women and children); MN composition of all supplements was the same (protein/energy was different). Child outcomes from maternal supplemenation were not measured.
Senegal	1 = Millet food supplement; 2 = Maize food supplement; Control = Non-supplemented	Post-hoc comparisons were not provided.	WAZ and HAZ were greater among infants whose mothers were supplemented compared to those whose mothers were not supplemented	3 mo										WAZ, mean + SD	0.32 + 0.85	-0.07 + 0.86				-0.06 + 1.06	p < 0.05	p value does not specify which groups differed from one another																				LAZ, mean + SD	0.01 + 0.78	-0.18 + 0.94				-0.40 + 1.02	p < 0.05
Food supplement provided as part of a bundled intervention
Oportunidades†	1 = Intervention (cash transfers, fortified food targeted to PLW, children 6-23 mo and children with low weight 2-4 y); Control = comparison households	Growth of children 0-6 months not evaluated separately from children 6-24 months of age (when children would have also been received fortified food supplement)
PROCOMIDA	1 = FFR + CSB; 2 = RFR + CSB; 3 = NFR + CSB; 4 = FFR + LNS; 5 = FFR + MNP; 6 = Control	Values relative to control.	No impact on the interventions (relative to control) at 4 and 6 mo post-partum.	4 mo																																						LAZ (LAZ + SD), values are coefficients + Sem from linear mixed model, test of simple effects comparing each treatment group with control	(-1.14 + 1.09); FFR + CSB vs. Control: 0.08 + 0.07	(-1.18 + 1.04); RFR + CSB vs. Control: 0.02 + 0.06	(-1.18 + 1.04); NFR + CSB vs. Control: 0.01 + 0.07	(-1.22 + 1.01); FFR + LNS vs. Control: -0.01 + 0.07	(-1.12 + 1.03); FFR + MNP vs. Control: 0.06 + 0.06		All intervention groups vs. control NS; Impact of providing the FFR compared with the RFR or NFR also all NS; impact of providing CSB, LNS or MNP as individual ration also NS
WINGS‡	1 = (A) Preconception and pregnancy and early childhood interventions; 2 = (B) Preconception interventions only; 3 = (C) Pregnancy and early childhood interventions only; Control = (D) SOC	Integrated and concurrent delivery of health, nutrition, water, sanitation and hygiene, and psychosocial care interventions (preconception, pregnancy, post-partum and early childhood). Nutrition specific interventions included IFA, MMN, food supplement. Supplementary food prvoided to children 6-24 months of age (125-250 kcal). Confidence intervals are 98.3%	At 6 months of age, LAZ, WLZ, WAZ, MUAC and HC were greater, and the prevalence of underweight lower, in the pregnancy intervention groups vs. no pregnancy intervention groups (A+C vs B+D) and the comprehensive intervention group vs. control (A vs. D). There were no differences in prevalence of stunting or wasting at 6 mo.
Studies comparing multiple types of food supplements
INCAP	1 = Atole; Control = Fresco	Data were not analyzed according to original study design (atole vs. fresco), but by total energy intake from the supplements across pregnancy (high vs. low)	Infants < 6 months of age may also have consumed supplement (Delgado Early Human Dev 1982): "The data indicate that infant calorie supplementation before three months of age is significantly and negatively associated with infant growth"."No significant differences were found between fresco and atole villages". "Caloric supplementation consumed by the mother during lactation is not significantly r…	3 months	weight, kg; mean + SD	5.5 + 0.8					5.2 + 0.8	not provided	Martorell FNB 2020																				length, cm; mean + SD	57.1 + 2.5					57.0 + 2.5	not provided	Martorell FNB 2020
MiniMat	1 = 30 mg IFA, Early Food; 2 = 60 mg IFA, Early Food; 3 = MMS, Early Food; 4 = 30 mg IFA, Usual Food; 5 = MMS, Usual Food; Control = 60 mg IFA Usual Food	The usual care invitation with daily dose of 60 mg iron and 400 ug folic acid was included as part of the standard program (MMS had 30 mg Fe). Does not include a control group that fits inclusion criteria. Hb and iron status was measured when infants were 6 months of age, but data only provided by IFA 30, IFA 60 and MMS groups (early and usual initiation of food suppl were combined).	There were no significant differences in cross-sectional analyses (birth, 3 mo, 6 mo, 12 mo, 18 mo, 24 mo, 54 mo) across the intervention groups. Early invitation to food supplementation (in comparison with usual invitation) reduced the proportion of stunting from early infancy up to 54 months (p = 0.01). This was observed for boys (p = 0.01), but not for girls (p = 0.31). MMS resulted in more st…											mean + SD	-1.23 + 0.99	-1.22 + 0.96	-1.25 + 0.97	-1.23 + 0.97	-1.24 + 1.03	-1.21 + 1.04	NS																					mean + SD	-1.31 + 0.97	-1.28 + 0.97	-1.37 + 1.07	-1.32 + 1.18	-1.46 + 1.05	-1.37 + 1.03	NS
South Africa Ross	1 = Low bulk supplement; 2 = High bulk supplement; 3 = Zinc supplement; 4 = Control (no supplement)	Child post-birth outcomes not assessed.	no post-birth child outcomes reported
Mamachiponde	1 = RUSF; 2 = CSB+ with UNIMMAP; Control = CSB+ with IFA	Infant outcomes assessed at 6 and 12 weeks of age.	At 6 and 12 wk after birth, no differences in infant anthropometry or hemoglobin were found among intervention groups.	12 weeks of age	kg	5.5 + 0.7	5.6 + 0.8				5.5 + 0.8	0.62	Also NS at 6 weeks of age																				cm, means + SDs	58.2 + 2.5	58.2 + 2.6				54.4 + 2.5	0.67	Also NS at 6 weeks of age
Sierra Leone RUSF	1 = RUSF + IPTp, azithromycin + dx/tx vaginal dysbiosis; Control = CSB+, IFA, IPTp	Does not meet inclusion criteria (RUSF vs. CSB comparison; different anti-infective therapies between groups); all pregnant women with undernutrition (MUAC < 23 cm)	There were fewer infant deaths in the intervention group than in the standard of care group in the first 6 months of life. Linear mixed models demonstrated an effect of age at measurement, sex, and study group on the length, weight, and MUAC of infants born to mothers in the study (S11 Table). Infants in the intervention group were 0.3 cm (SE 0.1) longer than those in the standard of care group (…	10-14 weeks	kg, mean + SD	5.42 + 0.77					5.36 + 0.78	0.21	MD: 0.06 (-0.04 to 0.16); also NS for children measured at 14-18 weeks																				cm, mean + SD	58.0 + 2.3					57.7 + 2.4	0.143	MD: 0.20 (-0.1, 0.5); also NS for children measured between 14-18 weeks
BCC, behavior change communication; BEP, balanced energy protein; BMIZ, body mass index-for-age z-score; CSB, fortified corn soy blend; CSB+, corn soy blend fortified with an updated vitamin and mineral premix; FFR, full family ration; FFS, fortified food supplement; HAART, highly active antiretroviral therapy; HAZ, height-for-age z-score; HC, head circumference; HCAZ, head circumference-for-age …
†The trials referred to here as ‘Prospera’ and 'Oportunidades' were evaluations of different aspects of the ‘cash-transfer Progresa - Oportunidades – Prospera’ program implemented by the Mexican government.
‡ Multi-component interventions of the WINGS trial: integrated and concurrent delivery of health, nutrition, water, sanitation and hygiene, and psychosocial care interventions (preconception, pregnancy, post-partum and early childhood). Nutrition specific interventions included IFA, MMN, and food supplements (locally prepared snacks, eggs or milk). Pre-conception: 500 kcal and 6–10 g protein /day…
[truncated: 416 more columns]
