# Supplementary material for: Perinatal intervention strategies providing food with micronutrients to pregnant and breastfeeding women in low‐ and middle‐income countries: A scoping review
Source: Matern Child Nutr. 2024 Jul 1;20(4):e13681. doi: 10.1111/mcn.13681 (PMC11574661; doi:10.1111/mcn.13681)
Supplement: Supplementary file 4 — Supporting information. [file MCN-20-e13681-s003.xlsx]

## Sheet: Suppl Table 4
Supplmentary Table 4. Expanded summary of effects on maternal outcomes†
Study name	Intervention groups	Gestational weight gain/inadequate weight gain	Maternal MUAC	Gestational age/Preterm birth	Stillbirth	Maternal hemoglobin/anemia	Notes	Conclusions
LNS studies
Women First	1 = Arm 1 (pre-conception SQ-LNS); 2 = Arm 2 (SQ-LNS at 12 weeks gestation); 3 = Control (SOC)	Gestational weight gain was significantly greater in preceonception LNS group vs. SOC group (6.9 vs. 6.2 kg; p<0.0015)	Not measured/reported	Incidence of preterm birth was significantly higher in preconception LNS vs. 12-week LNS group (12.5% vs. 8.6%; 1.43 (1.08, 1.89; p=0.01), but the preconception LNS group did not differ from SOC control. 12-week LNS group also did not differ from SOC control.	Not measured/reported	Not measured/reported	SQ-LNS, but an extra protein energy supplement (300 kcal/day) provided to underweight women and those with inadequate weight gain. Supplementation started during preconception period or at 12 weeks gestation. No supplementation during lactation.
iLiNS-DYAD-G	1 = SQ-LNS; 2 = MMN; 3 = Control (IFA)	NS difference in gestational weight gain; lower prevalence of inadequate weight gain in LNS vs. MMN group ( RR: 0.85 (0.74, 0.98; p=0.02)	NS difference	NS difference in gestational age or preterm birth	NS difference	At 36 weeks, hemoglobin concentration was lower in LNS vs. IFA. Higher prevalence of anemia in LNS vs. MMN group (33.1% vs. 23.7%; RR: 1.40 (1.01, 1.92; p=0.038)) and in LNS vs. IFA group (33.1% vs. 14.1%; RR: 2.35 (1.56, 3.53; p<0.001)	SQ-LNS. Supplementation during pregnancy and lactation.
iLiNS-DYAD-M	1 = SQ-LNS; 2 = MMN; 3 = Control (IFA)	NS difference in gestational weight gain or inadequate gestational weight gain.	Not measured/reported	NS diference in gestational age or preterm birth	Significantly higher rate of stillbirth in LNS group vs. MMN (3.3% vs. 0.5%; p=0.006); NS difference between LNS vs. IFA.	At 36 weeks, hemoglobin concentration was lower in LNS vs. IFA (110.0 (108.5, 111.4) g/L vs. 112.7 (111.2, 114.1) g/L). NS difference in anemia.	SQ-LNS. Supplementation during pregnancy and lactation.
RDNS	1 = SQ-LNS-PBW, SQ-LNS-C; 2 = IFA, SQ-LNS-C; 3 = IFA, MNP-C; 4 = Control (IFA) [For maternal outcomes, groups 2-4 are combined as the control]	NS difference in gestational weight gain or inadequate gestational weight gain	NS difference	NS difference in gestational age or preterm birth	NS difference	NS difference in hemoglobin or anemia at 36 weeks. NS difference in hemoglobin at 6 months postpartum; p value for diff in anemia not reported.	SQ-LNS during pregnancy and lactation. For maternal outcomes, groups 2-4 are combined as the control (IFA).	Lipid-based nutrient supplements provided during pregnancy did not affect maternal anthropometric indicators in the overall sample but increased MUAC among women aged > 25 y and those with lower stature and weight gain among multiparous women aged > 25 y.
MISAME-II	1 = MQ-LNS; 2 = Control (MMN)	Not measured/reported	Not measured/reported	NS difference in gestational age or preterm birth	NS difference	Not measured/reported	MQ-LNS. Supplementation during pregnancy only.
MISAME-III	1 = prenatal MQ-LNS +IFA; 2 = postnatal MQ-LNS +IFA; 3 = pre- and postnatal MQ-LNS +IFA; 4 = Control (IFA) [For maternal outcomes, groups 2 and 4 are combined as the control]	NS difference in gestational weight gain or prevalence of inadequate weight gain	Not measured/reported	Increase in gestational age in BEP + IFA vs. IFA group (Unadjusted difference: 0.20 (0.05, 0.36); NS difference in preterm birth.	NS difference	NS difference in hemoglobin or anemia at 30-34 weeks gestation.	MQ-LNS (393 kcal/day) during pregnancy and lactation.	This trial does not provide evidence that fortified BEP supplementation reduces maternal anemia or increases GWG, as compared with IFA.
Pakistan Pre-E	1 = MQ-LNS + IFA; 2 = Control (IFA)	Not measured/reported	Not measured/reported	Gestational age at was greater in LNS vs. IFA group (38.6 vs. 36.9 weeks; p=0.006); preterm birth not compared.	Differences not evaluated	Hemoglobin post-delivery was greater in LNS vs. IFA group (12.2 vs. 11.4; p=0.001); anemia prevalence not measured/reported.	MQ-LNS (~400 kcal/day) during pregnancy only. Underweight, pre-eclamptic women.
ENID	1=MMN; 2=LQ-LNS + IFA; 3 = LQ-LNS + MMN; 4= Control (IFA)	NS difference in gestational weight gain. Inadequate weight gain not measured/reported.	Not measured/reported	NS difference in gestational age between LNS + MMN group vs. other groups. Births occurred at an earlier gestational age in the LNS + IFA group compared to other groups (p=0.02). NS difference in preterm birth.	Differences not evaluated	Lower hemoglobin in LNS arms at 36 weeks than in groups that received IFA or MMN alone. Prevalence of anemia was higher in LNS groups than in groups that received IFA or MMN alone (p<0.001).	LQ-LNS. Supplementation during pregnancy only.	The study found that there was no difference in maternal anthropometric measures, gestational age, and prevalence of low birth weight or preterm birth across different supplementation arms.
BAN	1 = HAART; 2 = LQ-LNS; 3= HAART + LQ-LNS; 4 = Control (SOC)	Not measured/reported	Not measured/reported	Not measured/reported	Not measured/reported	NS differences in hemoglobin or anemia at 24 weeks postpartum	LQ-LNS. Supplementation during lactation only.
Supercereal (CSB+ or WSB+) studies
Cambodia CSB	1 = CSB+; 2 = Control (SOC)	NS difference in gestational weight gain; lower prevalence of inadequate gestational weight gain in CSB+ vs. control group (84% vs. 91%; p=0.04)	Not measured/reported	NS difference in gestational age. Lower prevalence of preterm birth in CSB+ vs. control group (2.1% vs. 7.1%; p=0.03).	Differences not evaluated	At 36-38 weeks, prevalence of anemia was lower in CSB+ vs. control group (34% vs. 50%; p<0.05).	Supplementation during pregnancy only. CSB+ supplement plus oil provided ~850 kcal/day.	Maternal and birth outcomes only; unexpected higher rate of fetal loss in CSB+ group compared to control (miscarriage) (10.2% vs. 3.7%, P < 0.01)
Tubaramure	1 = T24 (CSB, pregnancy to 24 months); 2 = T18 (CSB, pregnancy to 18 mo); 3 = TNFP (CSB, birth to 24 months); 4 = Control (SOC)	Not measured/reported	Not measured/reported	Not measured/reported	Not measured/reported	Mean hemgolobin was significantly higher and prevalence of anemia was significantly lower from 0-2.9 months in treatment vs. control groups (p<0.05), but not from 3-5.9 months.	Supplementation during pregnancy and lactation. CSB plus oil provided ~950 kcal/day.	The program had a significant beneficial effect on mothers who had given birth in the previous 3 mo (hemoglobin and anemia).
LBWSAT	1 = PLA only; 2 = PLA + Cash; 3 = PLA + WSB+; 4 = Control	Differences not evaluated	Not measured/reported	NS difference in gestational age or preterm birth	Differences not evaluated	Not measured/reported	WSB+ provided ~600 kcal/day. Cash was ~7.5 USD/month (2 days wage labor).
Other types of food supplements
IMPRINT	1 = Food Supplement (snack) + MMN + BCC; 2 = Control (SOC); both groups counseled on availability of IFA, Ca and VitD through national program + BCC	Not measured/reported	Not measured/reported	Not measured/reported	Not measured/reported	Mean hemoglobin concentration was 0.37 g/dL higher in intervention vs. control group. Adjusted RR for anemia was 0.71 (0.58, 0.88)		We noted significant effects on maternal nutritional status (BMI, MUAC, hemoglobin concentration, and proportion anemic). In addition to outcomes listed in the table, women in the intervention group at 6 mo pp had significantly higher BMI (22.71 + 3.92 vs. 22.13 + 4.03, p < 0.05), larger MUAC (24.98 + 2.89 vs. 24.47 + 3.0, p < 0.05). There were no differences in prevalence of underweight or overw…
Prospera‡	1 = Nutrivida (fortified milk-based beverage); 2 = MMN; 3 = MNP	NS difference	Not measured/reported	Not measured/reported	Not measured/reported	NS difference in hemoglobin concentration or anemia prevalence	Supplement provided during pregnancy and until 1 year postpartum. Fortified milk-based beverage that provided ~250 kcal/day. All groups received cash transfers.	There was no signficiant difference in change in anemia prevalence in women. There was no difference between groups in change in Hb concentration, gestational weight gain, or post partum weight change (at 1 and 3 months)
Food supplement provided as part of a bundled intervention
WINGS§	1 = Preconception and pregnancy and early childhood interventions; 2 = Preconception interventions only; 3 = Pregnancy and early childhood interventions only; 4 = Control (SOC)	Gestational weight gain was 1.42 (1.15, 1.70) kg greater in preg (A+C) vs. no preg (B+D) group; and 1.48 (1.1, 1.86) kg greater in comprehensive (A) vs. none (D) group.	Not measured/reported.	Gestational age not measured/reported. NS difference in preterm birth rate.	NS difference in stillbirth rate.	Mean hemoglobin concentration was 0.68 (0.56, 0.80) g/dL greater in pregnancy vs. no pregnancy group; and 0.77 (0.59, 0.95) g/dL greater in comprehensive vs. SOC group. IRR for anemia in pregnancy vs. no pregnancy group was: 1.35 (1.22, 1.51), and comprehensive vs. SOC group: 1.38 (1.18, 1.61)
Studies comparing multiple types of food supplements
INCAP	1= Atole; 2 = Control (Fresco)	Not measured/reported	Not measured/reported	Gestational age was ~0.5 weeks longer in Atole vs. control group (p<0.05). Differences in preterm birth were not evaluated statistically.	Not measured/reported	Not measured/reported	Atole = micronutrient-fortified gruel made with corn. Fresco = sugar-sweetened, micronutrient-fortified drink. Atole had 163 kcal/180 mL (standard ration) including 11 g of protein. Fresco had 59 kcal/180 mL and 0 g of protein. Both had micronutrients. Provided during pregnancy and lactation.
MiniMat	1 = 30 mg IFA, Early Food; 2 = 60 mg IFA, Early Food; 3 = MMS, Early Food; 4 = 30 mg IFA, Usual Food; 5 = MMS, Usual Food; 6 = Control (60 mg IFA, Usual Food)	Not measured/reported	Not measured/reported	NS difference in gestational age or preterm birth.	Did not statistically evaluate differences in stillbirth. NS difference in perinatal mortality (i.e. still births plus early neonatal deaths).	When MN groups were combined, mean hemglobin concentration was -0.9 g/dL lower in early food supplementation group vs. late food supplementation group (p=0.04).	Energy protein supplement that provided ~600 kcal/day and contained rice powder, pulses, molasses, oil. The usual care intervention with daily dose of 60 mg iron and 400 ug folic acid was included as part of the standard program (MMS had 30 mg Fe). Does not include a control group that fits inclusion criteria.	No difference in duration of gestation. Adjusted maternal hemoglobin level at 30 weeks’ gestation was 115.0 g/L (95% CI, 114.4-115.5 g/L), with no significant differences among micronutrient groups. Mean maternal hemoglobin level was lower in the early vs usual invitation groups (114.5 vs 115.4 g/L; difference, −0.9 g/L; 95% CI, −1.7 to −0.1; P=.04).
South Africa Ross	1 = Low bulk supplement; 2 = High bulk supplement; 3 = Zinc supplement; 4 = Control (no supplement)	NS difference	NS difference	NS difference in gestational age. Preterm birth not measured/reported.	Not measured/reported	Not measured/reported	Does not meet inclusion criteria (no MMS)
Mamachiponde	1 = RUSF; 2 = CSB+ with UNIMMAP; 3 = Control (CSB+, IFA)	Significantly greater gestational weight gain among women receiving RUSF vs. CSB++ with UNIMMAP; NS diff in inadequate weight gain	NS difference	Not measured/reported	NS difference	Not reported	RUSF provided 900 kcal/day. Supplementation during pregnancy among moderately malnourished pregnant women.	RUSF improved maternal weight gain compared with CSB+ with UNIMMAP.
Sierra Leone RUSF	1 = RUSF + IPTp, azithromycin + dx/tx vaginal dysbiosis; 2 = Control (CSB+, IFA, IPTp)	Total gestational weight gain was 0.67 (0.27, 1.06) kg greater in intervention vs. control group. Prevalence of inadequate weight gain was 6.3 (1.3, 11.3) percentage points lower in intervention vs. control group.	Change in MUAC was 0.11 (0.02, 0.20) cm greater in intervention vs. control group. Prevalence of low MUAC (<= 23 cm) was 7.2 (2.3, 12.0) percentage points lower in intervention vs. control group.	Gestational age was 0.4 (0.1, 0.7) weeks greater in intervention vs. control group. Prevalence of preterm birth was 10.5 (6.3, 14.6) percentage points lower in intervention vs. control group.	NS difference	Not measured/reported
BCC, behavior change communication; BMI, body mass index; CSB, fortified corn soy blend; CSB+, corn soy blend fortified with updated vitamin and mineral premix; GWG, gestational weight gain; HAART, highly active antiretroviral therapy; IFA, iron folic acid supplements; IPTp, intermittant preventive treatment of malaria for pregnant women; LNS, lipid-based nutrient supplements; LNS-C; lipid-based …
†Green: positive/beneficial effect; orange: a negative/detrimental effect; yellow, mixed effects; grey: a null/non-significant effect on at least one of the related outcome variables; white, not measured or reported. P values <0.05 were considered statistically significant for the purposes of the synthesis activity. Outcomes are as defined by investigators.
‡ The trial referred to here as ‘Prospera’ was an evaluation of one aspect of the ‘cash-transfer Progresa - Oportunidades – Prospera’ program implemented by the Mexican government.
§Multi-component interventions of the WINGS trial: integrated and concurrent delivery of health, nutrition, water, sanitation and hygiene, and psychosocial care interventions (preconception, pregnancy, post-partum and early childhood). Nutrition specific interventions included IFA, MMN, and food supplements (locally prepared snacks, eggs or milk). Pre-conception: 500 kcal and 6–10 g protein /day …

## Sheet: Suppl Table 5
Supplmentary Table 5. Expanded summary of effects on birth outcomes†
Study name	Intervention groups	Birth weight (g)	Birth WAZ	LBW (%)	SGA (%)	LGA (%)	Birth length (cm)	Birth LAZ	Low birth length, newborn stunting (%)	BMIZ, WLRAZ, ponderal index	Low BMIZ, WLRAZ (%)	Birth head circumference (cm)	Birth HCAZ	Low birth HCAZ	Birth MUAC (cm)	Early neonatal mortality (<= 7 days)	Neonatal mortality (<= 28 days)	Other outcomes	Conclusions
LNS studies
Women First	1 = Arm 1 (pre-conception SQ-LNS), 2 = Arm 2 (SQ-LNS at 12 weeks gestation); 3 = Control (SOC)	Differences not evaluated statistically.	WAZ was greater in pre-conception LNS vs. control; and 12-week LNS vs. control. NS difference between pre-conception LNS vs. 12-week LNS groups.	When WHO standards were used (including DRC site), the prevalence of LBW was 14% lower among preconception LNS vs. control group, and 19% lower among the 12-week LNS vs. control group. NS difference when Intergrowth-21st standards were used (excluding DRC).	RR of SGA was 0.78 (0.70, 0.88) in preconception LNS group vs. control; and 0.87 (0.78, 0.96) in 12-week LNS group vs. control, but NS difference between preconception and 12-week LNS groups.	Not measured/reported	Differences not evaluated statistically.	Birth LAZ was ~0.19 greater in preconception LNS vs. control group and ~0.20 greater in 12-week LNS group vs. control. NS difference between preconception and 12-week groups. Results were similar when Intergrowth-21st standards were used (excluding DRC).	RR of newborn stunting was 0.69 (0.49, 0.98) in preconception LNS vs. control group. NS difference between 12-week LNS group vs. control, and between pre-conception LNS vs. 12-week LNS groups.	BMIZ was 0.22 (0.06, 0.38) greater in preconception-LNS vs. control group when Intergrowth-21st standards were applied (excluding DRC). All other comparisons using Intergrowth-21st standards were NS. All comparisons using WHO growth standards were NS.	RR of low BMIZ in preconception LNS vs. control was 0.76 (0.65, 0.89), and 0.87 (0.75, 1.00) in preconception LNS vs. 12-week LNS group when Intergrowth-21st standards were used.	Differences not evaluated statistically.	NS difference when both WHO and Intergrowth-21st standards were used.	NS difference when Intergrowth standards were used.	Not measured/reported	Not measured/reported	RR for neonatal mortality was 1.79 (1.08, 2.97) in 12-week LNS vs. control group. NS difference for all other comparisons.
iLiNS-DYAD-G	1=SQ-LNS; 2=MMN; 3=Control (IFA)	Birth weight was 84.6 g greater in LNS vs. IFA group (p=0.04); SQ-LNS NS diff than MMS.	Birth WAZ was 0.19 greater in SQ-LNS vs. IFA group (p=0.045); SQ-LNS NS diff than MMS.	RR of LBW in SQ-LNS vs. IFA = 0.61 (0.39, 0.96; p=0.032); SQ-LNS NS diff than MMN.	NS difference	Differences not reported	NS difference	NS difference	NS difference	BMIZ was 0.21 greater in SQ-LNS vs. IFA group SQ-LNS (p=0.035). SQ-LNS NS diff than MMN.	Not measured/reported	NS difference	NS difference	Not measured/reported	Not measured/reported	NS difference	NS difference		Groups differed in mean birth weight, WAZ, and BMIZ. Prenatal LNS supplementation can improve fetal growth among vulnerable women in Ghana, particurly primiparous women.
iLiNS-DYAD-M	1=SQ-LNS; 2=MMN; 3=Control (IFA)	NS difference	NS difference	NS difference	NS difference	Not measured/reported	NS difference	NS difference	NS difference	Not measured/reported	Not measured/reported	Not measured/reported	NS difference	NS difference	Birth MUAC was 0.2 cm greater in SQ-LNS vs. IFA group (p<0.05).	NS difference	NS difference		For all the primary continuous outcomes, as well as for newborn head and arm circumference, the point estimate for the mean was highest in the LNS group, intermediate in the MMN group and lowest in the IFA group. Except for the MUAC results, however, the differences were not statistically significant. The study findings do not support a hypothesis that provision of SQ-LNS to all pregnant women wo…
RDNS	1 = SQ-LNS-PBW, SQ-LNS-C; 2 = IFA, SQ-LNS-C; 3 = IFA, MNP-C; 4 = Control (IFA)	Birth weight was ~41 g greater in LNS group vs. control (p=0.007)	Birth WAZ was ~0.11 greater in LNS group vs. control (p=0.006)	NS difference	Prevalence of SGA was approximately 4 percentage points lower in LNS vs. control group (p=0.047)	NS difference	NS difference	NS difference	Unadjusted RR of newborn stunting in LNS vs. control group was 0.83 (0.71, 0.97), p=0.023	BMIZ was 0.09 greater in LNS vs. congrol group (p=0.005)	Prevalence of BMIZ <-2 was ~4.5 percentage points lower in LNS vs. control group (p=0.02)	Birth head circumference was significantly greater in LNS vs. control group (p=0.039)	Birth HCAZ was 0.08 greater in LNS vs. control group (p=0.027)	RR of birth HCAZ <-2 in LNS vs. control group was 0.85 (0.73, 0.98; p=0.017)	NS difference	NS difference	Not measured/reported		Prenatal LNS can improve birth outcomes in Bangladeshi women, especially those at higher risk of fetal growth restruction (infants born to women < 24 years of age or with household food insecurity).
Epi-E	1 = 40g-LNS, 2 = MMN, 3 = Control (IFA)	Not measured/reported	NS difference	Not measured/reported	Not measured/reported	Not measured/reported	Not measured/reported	NS difference	Not measured/reported	Modeled WLZ at 1 month was greater in MQ-LNS vs. IFA group (0.63 vs. 0.29; p=0.02)	Not measured/reported	Not measured/reported	Not measured/reported	Not measured/reported	Not measured/reported	Not measured/reported	Differences not evaluated		MQ-LNS improved WLZ at 1 mo of age relative to IFA
MISAME-II	1 = MQ-LNS; 2 = Control (MMN)	NS difference	Not measured/reported	NS difference	NS difference	NS difference	Birth length was 4.6 mm greater in FFS vs. MMN group (adjusted for gestational age) (p=0.001).	Not measured/reported	Not measured/reported	Ponderal index adjusted for gestational age was 0.048 lower in FFS vs. MMN group (p = 0.017)	Not measured/reported	NS difference	Not measured/reported	Not measured/reported	NS difference	NS difference	NS difference		The provision of FFS to pregnant women resulted in higher birth length than did MMN supplementation. For women with a suboptimal prepregnancy nutritional status (underweight or anemic), MMN supplementation should be complemented with a balanced energy and protein supplement to produce a clinical effect on birth size (Huybregts 2009). Birth weight, birth length, small for gestational age as a prox…
MISAME-III	1 = prenatal MQ-LNS +IFA; 2 = postnatal MQ-LNS +IFA; 3 = pre- and postnatal MQ-LNS +IFA; 4 = Control (IFA) [For outcomes, groups 2 and 4 are combined as the control]	Birth weight was 50.1 g greater in BEP + IFA group vs. IFA group (p=0.019)	Not measured/reported	Prevalence of LBW was 3.95 percentage points lower in BEP + IFA group vs. IFA (p=0.007)	NS difference	NS difference	Birth length was 0.20 cm greater in BEP + IFA group vs. IFA group (p=0.044)	Not measured/reported	Not measured/reported	NS difference	Not measured/reported	NS difference	Not measured/reported	Not measured/reported	Birth MUAC was 0.086 cm greater in BEP + IFA group vs. IFA group (p=0.025)	Not measured/reported	Not measured/reported		The MISAME-III trial did not provide evidence that fortified BEP supplementation is efficacious in reducing SGA prevalence. However, the intervention had a small positive effect on other birth outcomes (duration of gestation, birth weight, birth length, thoracic circumference, arm circumference, decreased LBW prevlanece).
Pakistan Pre-E	1 = MQ-LNS + IFA; 2 = Control (IFA)	Birth weight was 0.121 kg higher in LNS + IFA group vs. IFA group (p=0.0039)	Not measured/reported	Differences not evaluated statistically - p value not provided	Not measured/reported	Not measured/reported	Birth length was 0.57 cm greater in LNS + IFA vs. IFA group (p=0.0017)	Not measured/reported	Not measured/reported	Not measured/reported	Not measured/reported	Birth head circumference was 0.39 cm greater in LNS + IFA group vs. IFA group (p=0.0006)	Not measured/reported	Not measured/reported	Not measured/reported	Not measured/reported	Not measured/reported		The Prenatal supplementation of Lipid based nutritional supplement for pregnant and lactating women LNS-PLW can improve birth weight, gestational age, length and head circumference of babies of underweight preeclamptic women.
ENID	1 = MMN; 2 = LQ-LNS + IFA; 3= LQ-LNS + MMN; 4 = Control (IFA)	Not measured/reported	NS difference	NS difference	NS difference	Not measured/reported	Not measured/reported	NS difference	Not measured/reported	NS difference	Not measured/reported	Not measured/reported	NS difference	Not measured/reported	Not measured/reported	Not measured/reported	Not measured/reported		Z-scores at birth were not greater in the intervention arms than the IFA arm; no strong evidence that a prenatal LNS intervention was associated with better fetal growth in the whole sample.
Supercereal (CSB+ or WSB+) studies
Cambodia CSB	1 = CSB+; 2 = Control (SOC)	NS difference	Not measured/reported	NS difference	NS difference	Not measured/reported	NS difference	Not measured/reported	NS difference	Not measured/reported	Not measured/reported	NS difference	Not measured/reported	NS difference	Not measured/reported	Not measured/reported	Not measured/reported		In Cambodian women, CSB Plus consumed during pregnancy did not significantly increase maternal weight gain or improve birth size but did reduce maternal anemia in late gestation and preterm birth in comparison with women consuming a normal diet. Women who reported consuming >150 total rations experienced a mean 0.8-wk longer gestation than women who reported an intake of < 100 rations. No signifi…
Sindh Cohort 1	1 = WSB+, 2 = Control (SOC)	Birth weight was 0.11 kg greater in WSB+ vs. congrol group (p=0.013)	Birth WAZ was 0.26 greater in WSB + vs. control group (p=0.015)	NS difference	Not measured/reported	Not measured/reported	Birth length was 0.50 cm greater in WSB+ vs. control group (p=0.027)	Birth LAZ was 0.29 greater in WSB+ vs. control group (p=0.004)	NS difference	NS difference	NS difference	Not measured/reported	Not measured/reported	Not measured/reported	Not measured/reported	Not measured/reported	NS difference
LBWSAT	1 = PLA only, 2 = PLA + Cash, 3 = PLA + WSB+, 4 = Control (SOC)	PLA + WSB+ vs. Control: 78.1 (15.6, 140.5)	PLA + WSB+ vs. Control: 0.154 (0.025, 0.283)	Differences not evaluated statistically	Not measured/reported	Not measured/reported	NS difference	Differences not evaluated statistically	Differences not evaluated	Differences not evaluated	Not measured/reported	NS difference	Not measured/reported	Not measured/reported	Not measured/reported	Differences not evaluated	Differences not evaluated		Food supplements in pregnancy with PLA women's groups increased birthweight more than PLA plus cash or PLA alone.
Food supplement provided as part of a bundled intervention
Oportunidades	1 = Intervention (cash transfers, fortified food targeted to PLW, children 6-23 mo and children with low weight 2-4 y); Control = comparison households	In adjusted models, birth weight was 127.3 g higher among Oportunidades beneficiary births vs. non-beneficiary births.	Not measured/reported	In adjusted models, the prevalence of low birth weight was 4.6 pp lower in Oportunidades beneficiary births vs. non-beneficiary births.	Not measured/reported	Not measured/reported	Not measured/reported	Not measured/reported	Not measured/reported	Not measured/reported	Not measured/reported	Not measured/reported	Not measured/reported	Not measured/reported	Not measured/reported	Not measured/reported	Not measured/reported
PROCOMIDA	1 = FFR+ CSB; 2 = RFR + CSB; 3 = NFR + CSB; 4 = FFR + SQ-LNS; 5 = FFR + MNP; 6 = Control (SOC)	Not measured/reported	Not measured/reported	Not measured/reported	Not measured/reported	Not measured/reported	Not measured/reported	LAZ in FFR + CSB group was greater than LAZ in control. NS difference between all other intervention groups and control. Impact of providing the FFR compared with RFR or NFR was NS. Impact of providing CSB, LNS or MNP as individual ration also NS.	Prevalence of newborn stunting was lower in FFR + CSB, RFR + CSB, and FFR + MNP groups vs. control. NS difference between NFR + CSB vs. control and FFR + LNS vs. control. Impact of providing the FFR compared with RFR or NFR was NS. Impact of providing CSB, LNS or MNP as an individual ration also NS.	Not measured/reported	Not measured/reported	Not measured/reported	Not measured/reported	Not measured/reported	Not measured/reported	Not measured/reported	Not measured/reported		First child outcomes measured at 1 mo of age; data given here for 1 mo outcomes. Values are presented relative to controls.
WINGS‡	1 = Preconception and pregnancy and early childhood interventions (A); 2 = Preconception interventions only (B); 3 = Pregnancy and early childhood interventions only (C); 4 = Control (SOC) (D)	Birthweight was 40.84 g greater (7.84, 73.84) in preconception (A+B) vs. no preconception (C+D) group; and 77.67 g greater (26.38, 128.96) in comprehensive (A) vs. none group.	Not measured/ reported	IRR for LBW was 0.85 (0.75, 0.97) in prconception vs. non-preconception group and 0.76 (0.62, 0.91 in comprehesive vs. SOC group).	IRR of SGA was 0.87 (0.78, 0.98) in preconception vs. non-preconception group; 0.8 (0.71, 0.90) in pregnancy vs. no pregnancy group; and 0.71 (0.61, 0.83) in comprehensive cs. SOC group.	Not measured/reported	Birth length was 0.17 (0.01, 0.32) cm greater in preconception vs. non preconception group.	Not measured/reported	IRR for low birth length was 0.81 (0.69, 0.96) in preconception vs. non-preconception and 0.68 (0.53, 0.87) in comprehensive vs. SOC group.	Not measured/reported	Not measured/reported	Birth head circumference was 0.12 (0.01, 0.23) cm greater in pregnancy vs. no pregnancy group and 0.18 (0.02, 0.33) cm greater in comprehensive vs. SOC group.	Not measured/reported	Not measured/reported	Not measured/reported	Not measured/reported	IRR for NMR in prenancy vs. no pregnancy group was 0.52 (0.29, 0.95)
Studies comparing multiple types of food supplements
INCAP	1 = Atole, 2= Control (Fresco)	Birth weight was 115 grams higher in Atole vs. Fresco group (95% CI: 23, 207)	Not measured/reported	Not measured/reported	Not measured/reported	Not measured/reported	Differences not evaluated	Not measured/reported	Not measured/reported	Not measured/reported	Not measured/reported	Differences not evaluated	Not measured/reported	Not measured/reported	Not measured/reported	Not measured/reported	Not measured/reported
MiniMat	1 = 30 mg IFA, Early Food; 2 = 60 mg IFA, Early Food; 3 = MMS, Early Food; 4 = 30 mg IFA, Usual Food; 5 = MMS, Usual Food; 6 = Control (60 mg IFA, Usual Food)	NS difference	NS difference	NS difference	Not measured/reported	Not measured/reported	NS difference	NS difference	Differences not evaluated.	NS difference	Not measured/reported	NS difference	Not measured/reported	Not measured/reported	Not measured/reported	Differences not evaluated	Hazard ratio of neonatal mortality was significantly lower for MMS, early food supp group vs. 60mg IFA group (0.32 (95% CI: 0.13, 0.72).		There were no differences in mean birth weight, length, head circumference, or WAZ, WLZ, LAZ. The early food supplementaiton with MMS group had a significantly lower neonatal mortality rate.
South Africa Ross	1 = Low bulk supplement; 2 = High bulk supplement; 3 = Zinc supplement; 4 = Control (no supplement)	In comparison to low-bulk supplement group, mean birth weight was 9.5%, 9.5%, and 6.5% lower in high bulk group, zinc supplement group, and control group (all p values <0.05).	Not measured/reported	Not measured/reported	Not measured/reported	Not measured/reported	Not measured/reported	Not measured/reported	Not measured/reported	Not measured/reported	Not measured/reported	Not measured/reported	Not measured/reported	Not measured/reported	Not measured/reported	Not measured/reported	Not measured/reported		Does not meet inclusion criteria (no MMS)
Mamachiponde	1 = RUSF; 2 = CSB+ with UNIMMAP; 3 = Control (CSB+, IFA)	NS difference	NS difference	Prevalence of LBW was ~ 7 percentage points higher in CSB+UNIMMAP group vs. CSB+IFA group (p=0.02)	Not measured/reported	Not measured/reported	NS difference	NS difference	NS difference	NS difference	Not measured/reported	NS difference	NS difference	Not measured/reported	NS difference	Not measured/reported	Not measured/reported		The large amount of food given and the modest effect on linear growth in newborns suggests that stunting in utero is unlikely to be reduced by supplemental food alone.
Sierra Leone RUSF	1 = RUSF + IPTp, azithromycin + dx/tx vaginal dysbiosis; 2 = Control (CSB+, IFA, IPTp)	Birth weight was 0.07 (0.02, 0.12) greater in intervention vs. control group.	Birth WAZ was 0.14 Z scores (0.03, 0.25) greater in intervention vs. control group.	NS difference	Not measured/reported	Not measured/reported	Birth length was 0.3 cm (0.1, 0.6) greater in intervention vs. control group.	NS difference	NS difference	NS difference	NS difference	NS difference	Not measured/reported	Not measured/reported	MUAC was 0.1 cm (0.03, 0.2 cm) greater in intervention vs. control group.	Not measured/reported	Neonatal mortality rate was 2.4 (0.3, 0.4) percentage points lower in intervention vs. control group.
BMIZ, body mass index-for-age z-score; CSB, fortified corn soy blend; CSB+, corn soy blend fortified with updated vitamin and mineral premix; FFR, full family ration; HCAZ, head circumference-for-age z-score; IFA, iron folic acid supplements; IPTp, intermittant preventive treatment of malaria for pregnant women; IRR, incidence rate ratio; LAZ, length-for-age z-score; LBW, low birth weight; LGA, l…
† Green: positive/beneficial effect; orange: a negative/detrimental effect; yellow, mixed effects; grey: a null/non-significant effect on at least one of the related outcome variables; white, not measured or reported. P values <0.05 were considered statistically significant for the purposes of the synthesis activity. Outcomes are as defined by investigators.
‡ Multi-component interventions of the WINGS trial: integrated and concurrent delivery of health, nutrition, water, sanitation and hygiene, and psychosocial care interventions (preconception, pregnancy, post-partum and early childhood). Nutrition specific interventions included IFA, MMN, and food supplements (locally prepared snacks, eggs or milk). Pre-conception: 500 kcal and 6–10 g protein /day…

## Sheet: Suppl Table 6
Supplmentary Table 6. Expanded summary of effects on infant/child outcomes†
		Child outcomes at ~ 3 months of age															Child outcomes at ~ 6 months of age															Child outcomes at >6 months of age
Study name	Intervention groups	Weight	WAZ	Underweight	Length	LAZ	Stunting	WLZ, BMIZ, weight-to-length ratio	Wasting	Head circumference	HCAZ	Low HCAZ	MUAC	Low MUAC	Mortality	Hemoglobin/Anemia	Weight	WAZ	Underweight	Length	LAZ	Stunting	WLZ, BMIZ, weight-to-length ratio	Wasting	Head circumference	HCAZ	Low HCAZ	MUAC	Low MUAC	Mortality	Hemoglobin/Anemia	Weight	WAZ	Underweight	Length	LAZ	Stunting	WLZ, BMIZ, weight-to-length ratio	Wasting	Head circumference	HCAZ	Low HCAZ	MUAC	Low MUAC	Mortality	Hemoglobin/Anemia	Conclusions	Notes
LNS studies
Women First	1 = Arm 1 (pre-conception SQ-LNS), 2 = Arm 2 (SQ-LNS at 12 weeks gestation); 3 = Control (SOC)	Weight was 102.2 grams higher in pre-conception LNS group vs. control group. NS difference between 12-week LNS group vs. control or between preceonception LNS group vs. 12-week LNS group.	Not measured/reported	Not measured/reported	Length was 0.55 cm greater in pre-conception LNS group vs. control and 0.4 cm greater in 12-week LNS group vs. control. NS difference between preconception LNS group vs. 12-week LNS group.	Not measured/reported	Not measured/reported	NS difference in BMI or WLR.	Not measured/reported	NS difference	Not measured/reported	Not measured/reported	Not measured/reported	Not measured/reported	Not measured/reported	Not measured/reported	Weight was 104.6 g greater in preconception LNS group vs. control group and 61.5 g greater in 12-week LNS group vs. control group. NS difference between preconception LNS group vs. 12-week LNS group.	WAZ was 0.19 greater in preconception LNS group vs. control and 0.13 greater in 12-week LNS group vs. control. NS difference between preconception LNS group vs. 12-week LNS group.	RR of underweight in preconception LNS group vs. control was 0.83 (p=0.008) and 0.84 (0.02) in 12-week LNS groups vs. control. NS difference between preconception LNS vs. 12-week LNS group.	Length from 0-6 months was 0.5 cm greater (p<0.001) in preconception LNS group vs. control and 0.33 cm greater in 12-week LNS group vs. control. NS difference between preconception LNS group vs. 12-week LNS group.	LAZ from 0-6 months was greater in preconception LNS group vs. control in DRC, India and Pakistan but not Guatemala. LAZ from 0-6 months was greater in 12-week LNS group vs. control in DRC and India, but not Pakistan or Guatemala. LAZ from 0-6 months was NS different between preconception LNS group and 12-week LNS group across all countries.	RR for stunting from 0-6 months in preconception LNS group vs. control was 0.76 (p<0.001); and 0.84 in 12-week LNS group vs. control. NS difference between preconception LNS group vs. 12-week LNS group.	NS difference in BMI and BMIZ and WLZ from 0-6 months. WLR was 0.12 greater in preconception LNS vs. control group (p=0.003), but NS different in 12-week LNS group vs. control or between preconception LNS vs. 12-week LNS group.	NS difference	NS difference	NS difference	NS difference	Not measured/reported	Not measured/reported	NS difference	Not measured/reported	Not measured/reported	Not measured/reported	Not measured/reported	Not measured/reported	Not measured/reported	Not measured/reported	Not measured/reported	Not measured/reported	Not measured/reported	Not measured/reported	Not measured/reported	Not measured/reported	Not measured/reported	Not measured/reported	Not measured/reported	Linear growth for Arms 1 and 2 was greater than for the control group in 3 of the 4 countries; average overall adjusted relative risks for stunting were lower in arms 1 and 2 than control. Longitudinal WAZ changes from birth to 6 mo were more positive in arms 1 and 2 compared to the control. No differences in longitudinal risk of wasting.	Extracted data from 3 mo and 6 mo (Table 2; unadjusted pairwise arm comparisons); also extracted treatment effects for 0-6 month outcomes (Table 3 - listed with 6 mo outcomes)
iLiNS-DYAD-G	1 = SQ-LNS; 2 = MMN; 3 = Control (IFA)	Not measured/reported	Not measured/reported	Not measured/reported	Not measured/reported	Differences not evaluated statistically	Not measured/reported	Not measured/reported	Not measured/reported	Not measured/reported	Not measured/reported	Not measured/reported	Not measured/reported	Not measured/reported	Not measured/reported	Not measured/reported	Not measured/reported	Not measured/reported	Not measured/reported	Not measured/reported	Differences not evaluated statistically	Not measured/reported	Not measured/reported	Not measured/reported	Not measured/reported	Not measured/reported	Not measured/reported	Not measured/reported	Not measured/reported	Differences not evaluated statistically	NS difference in hemoglobin concentrations or anemia prevalence.	Not measured/reported	Not measured/reported	Not measured/reported	Not measured/reported	Not measured/reported	Not measured/reported	Not measured/reported	Not measured/reported	Not measured/reported	Not measured/reported	Not measured/reported	Not measured/reported	Not measured/reported	Not measured/reported	Not measured/reported	Differences in mean LAZ between the 3 groups at birth were sustained throughout the first 18 mo of life (regardless of the 2 analytic scenarios). No impact on child Hb at 6 months of age.	Most 3 and 6 mo anthropometric measurements not published, aside from LAZ in Adu-Afarwauh 2016 (Figure 2); main outcome was child growth at 18 mo, but children received SQ-LNS supplement
iLiNS-DYAD-M	1 = SQ-LNS; 2 = MMN; 3 = Control (IFA)	Not measured/reported	Not measured/reported	Not measured/reported	Not measured/reported	Not measured/reported	Not measured/reported	Not measured/reported	Not measured/reported	Not measured/reported	Not measured/reported	Not measured/reported	Not measured/reported	Not measured/reported	Not measured/reported	Not measured/reported	Not measured/reported	Not measured/reported	Not measured/reported	Not measured/reported	Differences not evaluated statistically	Not measured/reported	Not measured/reported	Not measured/reported	Not measured/reported	Not measured/reported	Not measured/reported	Not measured/reported	Not measured/reported	Not measured/reported	Not measured/reported	Not measured/reported	Not measured/reported	Not measured/reported	Not measured/reported	Not measured/reported	Not measured/reported	Not measured/reported	Not measured/reported	Not measured/reported	Not measured/reported	Not measured/reported	Not measured/reported	Not measured/reported	Not measured/reported	Not measured/reported		Most 6 mo anthropometric measurements published, aside from LAZ in Ashorn 2015 (Figure 2); main outcome was child growth at 18 mo, but children received SQ-LNS supplement
RDNS	1 = SQ-LNS-PBW, SQ-LNS-C; 2 = IFA, SQ-LNS-C; 3 = IFA, MNP-C; 4 = Control (IFA)	Not measured/reported	Not measured/reported	Not measured/reported	Not measured/reported	Not measured/reported	Not measured/reported	Not measured/reported	Not measured/reported	Not measured/reported	Not measured/reported	Not measured/reported	Not measured/reported	Not measured/reported	Not measured/reported	Not measured/reported	NS difference	NS difference	Not measured/reported	NS difference	NS difference	NS difference	NS difference	Not measured/reported	NS difference	Not measured/reported	Not measured/reported	Not measured/reported	Not measured/reported	Not measured/reported	NS difference in hemoglobin concentrations or anemia prevalence.	Not measured/reported	Not measured/reported	Not measured/reported	Not measured/reported	Not measured/reported	Not measured/reported	Not measured/reported	Not measured/reported	Not measured/reported	Not measured/reported	Not measured/reported	Not measured/reported	Not measured/reported	Not measured/reported	Not measured/reported	Between birth and 6 months, there were no significant differences in weight gain, length gain or head circumference gain between LNS and IFA combined groups. Among infants at 6 mo, there were no group differences in hemoglobin.
Epi-E	1 = 40g-LNS, 2 = MMN, 3 = Control (IFA)	Not measured/reported	NS difference	Not measured/reported	Not measured/reported	NS difference	Not measured/reported	NS difference	Not measured/reported	Not measured/reported	Not measured/reported	Not measured/reported	Not measured/reported	Not measured/reported	Not measured/reported	Not measured/reported	Not measured/reported	NS difference	Not measured/reported	Not measured/reported	NS difference	Not measured/reported	NS difference	Not measured/reported	Not measured/reported	Not measured/reported	Not measured/reported	Not measured/reported	Not measured/reported	Not measured/reported	Not measured/reported	Not measured/reported	NS difference at 24 months	NS difference at 24 months	Not measured/reported	NS difference at 24 months	NS difference at 24 months	NS difference at 24 months	NS difference at 24 months	Not measured/reported	Not measured/reported	Not measured/reported	At 24 months, mean MUAC was 0.39 cm greater in MQ-LNS group vs. IFA group and 0.46 cm greater in MQ-LNS group vs. MMS group.	Not measured/reported	Differences not evaluated statistically	Not measured/reported	Compared with IFA, MMS and MQ-LNS had no effect on child LAZ, WAZ, or WLZ at 24mo of age (P>0.05). Children in the MQ-LNS arm had significantly higher mid-upper arm circumference at 24 mo than children in the MMS arm: mean difference 0.50 cm (95% CI 0.10, 0.91 cm). WAZ and WLZ trajectories were more negative in the MQ-LNS arm compared with IFA and MMS, with lower z scores from 14 to 20 mo of age.…	Monthly anthropometric measurements from 1 to 24 months; no child supplementation; primary outcome was anthropometry at 24 months
MISAME-II	1 = MQ-LNS; 2 = Control (MMN)	Not measured/reported	Not measured/reported	Not measured/reported	Not measured/reported	Not measured/reported	Not measured/reported	Not measured/reported	Not measured/reported	Not measured/reported	Not measured/reported	Not measured/reported	Not measured/reported	Not measured/reported	Not measured/reported	Not measured/reported	Not measured/reported	Not measured/reported	Not measured/reported	Not measured/reported	Not measured/reported	Not measured/reported	Not measured/reported	Not measured/reported	Not measured/reported	Not measured/reported	Not measured/reported	Not measured/reported	Not measured/reported	Not measured/reported	Not measured/reported	NS difference in weight change/mo from 0-12 months.	NS difference in change in WAZ score/month from 0-12 months.	NS difference in incidence of underweight from 0-12 months.	NS difference in length change/month from 0-12 months.	Change in LAZ/month between 0-12 months was 0.033 lower in FFS vs. MMN group (p=0.04).	NS difference in incidence of stunting from 0-12 months.	NS difference in change in WLZ/month from 0-12 months.	NS difference in incidence of wasting from 0-12 months.	NS difference in change in head circ/month from 0-12 months.	Not measured/reported	Not measured/reported	NS difference in change in MUAC/month from 0-12 months.	Not measured/reported	NS difference in mortality from 0-12 months.	Not measured/reported	Infant length-for-age growth (–0.033 z score/month; 95% confidence interval: –0.601 to –0.006; P = .018) for the LNS group was inferior to that of the control group. We did not find evidence of significant difference in mortality or morbidity between groups. The previously reported positive effect of prenatal LNS on birth length was not sustained during the postnatal phase. Prenatal LNS does not …	Monthly anthropometric measurements from 1 to 12 months; no child supplementation; monthly data not provided
MISAME-III (PRENATAL INTERVENTION)	1 = prenatal MQ-LNS +IFA; 2 = postnatal MQ-LNS +IFA; 3 = pre- and postnatal MQ-LNS +IFA; 4 = Control (IFA) [For outcomes, groups 2 and 4 are combined as the control]	Not measured/reported	Not measured/reported	Not measured/reported	Not measured/reported	Not measured/reported	Not measured/reported	Not measured/reported	Not measured/reported	Not measured/reported	Not measured/reported	Not measured/reported	Not measured/reported	Not measured/reported	Not measured/reported	Not measured/reported	Not measured/reported	NS difference	At 6 months, prevalence of underweight was 3.03 percentage points lower in BEP + IFA group vs. IFA group (p=0.04).	Not measured/reported	At 6 months, LAZ was 0.12 higher in BEP + IFA group vs. IFA group (p=0.032)	At 6 months, prevalence of stunting was 3.18 percentage points lower in BEP + IFA group vs. IFA group (p=0.02)	NS difference	NS difference	NS difference	Not measured/reported	Not measured/reported	NS difference	Not measured/reported	Not measured/reported	NS difference in hemoglobin concentrations or anemia prevalence.	Not measured/reported	Not measured/reported	Not measured/reported	Not measured/reported	NS difference in LAZ at 9 months and 12 months.	At 9 months, prevalence of stunting was 3.28 percentage points lower in BEP + IFA group vs. IFA group (p=0.03). NS difference at 12 months.	Not measured/reported	Not measured/reported	Not measured/reported	Not measured/reported	Not measured/reported	Not measured/reported	Not measured/reported	Not measured/reported	Not measured/reported	Prenatal BEP supplementation resulted in a significantly higher LAZ (0.11 standard deviation (SD), 95% confidence interval (CI) [0.01 to 0.21], p = 0.032) and lower stunting prevalence (−3.18 percentage points (pp), 95% CI [−5.86 to −0.51], p = 0.020) at 6 months of age. Trend towards lower prevalence of underweight at 6 months. No differences in growth trajectories were detected between the pren…	MISAME-III had a 2x2 factorial intervention (prenatal +/- postnatal maternal LNS). No interaction was observed, so data were analyzed separeately.
MISAME-III (POSTNATAL INTERVENTION)	1 = prenatal MQ-LNS +IFA; 2 = postnatal MQ-LNS +IFA; 3 = pre- and postnatal MQ-LNS +IFA; 4 = Control (IFA) [For outcomes, groups 1 and 4 are combined as the control]	Not measured/reported	Not measured/reported	Not measured/reported	Not measured/reported	Not measured/reported	Not measured/reported	Not measured/reported	Not measured/reported	Not measured/reported	Not measured/reported	Not measured/reported	Not measured/reported	Not measured/reported	Not measured/reported	Not measured/reported	Not measured/reported	NS difference	NS difference	Not measured/reported	NS difference	NS difference	NS difference	NS difference	NS difference	Not measured/reported	Not measured/reported	NS difference	Not measured/reported	Not measured/reported	NS difference in hemoglobin concentrations or anemia prevalence.	Not measured/reported	Not measured/reported	Not measured/reported	Not measured/reported	NS difference in LAZ at 9 months and 12 months	NS difference in stunting prevalence at 9 months and 12 months.	Not measured/reported	Not measured/reported	Not measured/reported	Not measured/reported	Not measured/reported	Not measured/reported	Not measured/reported	Not measured/reported	Not measured/reported
ENID	1 = MMN; 2 = LQ-LNS + IFA; 3 = LQ-LNS + MMN; 4 = Control (IFA)	Not measured/reported	Not measured/reported	Not measured/reported	Not measured/reported	Not measured/reported	Not measured/reported	Not measured/reported	Not measured/reported	Not measured/reported	Not measured/reported	Not measured/reported	Not measured/reported	Not measured/reported	Not measured/reported	Not measured/reported	Not measured/reported	NS difference	Not measured/reported	Not measured/reported	NS difference	Not measured/reported	NS difference	Not measured/reported	Not measured/reported	Not measured/reported	Not measured/reported	Not measured/reported	Not measured/reported	Not measured/reported	NS difference in hemoglobin concentrations. Anemia not mreasured/reported	Not measured/reported	Not measured/reported	Not measured/reported	Not measured/reported	Not measured/reported	Not measured/reported	Not measured/reported	Not measured/reported	Not measured/reported	Not measured/reported	Not measured/reported	Not measured/reported	Not measured/reported	Not measured/reported	Not measured/reported	No difference among groups in anthropometric outcomes, or hemoglobin concentrations at 6 months of age
BAN	1 = HAART; 2 = LQ-LNS; 3 = HAART + LQ-LNS; 4 = Control (SOC)	Differences not evaluated statistically	Not measured/reported	Not measured/reported	Differences not evaluated statistically	Not measured/reported	Not measured/reported	Differences not evaluated statistically	Not measured/reported	Not measured/reported	Not measured/reported	Not measured/reported	Not measured/reported	Not measured/reported	Not measured/reported	Not measured/reported	Differences not evaluated statistically	Not measured/reported	NS difference	Differences not evaluated statistically	Not measured/reported	NS difference	Differences not evaluated statistically	Not measured/reported	Not measured/reported	Not measured/reported	Not measured/reported	Not measured/reported	Not measured/reported	Differences not evaluated statistically	Not measured/reported	Not measured/reported	Not measured/reported	Not measured/reported	Not measured/reported	Not measured/reported	Not measured/reported	Not measured/reported	Not measured/reported	Not measured/reported	Not measured/reported	Not measured/reported	Not measured/reported	Not measured/reported	Not measured/reported	Not measured/reported	Although some differences between study arms emerged with increased infant age in boys (weight and BMI), there were no consistent effects of the maternal supplement across the 3 growth outcomes in longitudinal models. Among infants whose mohters received LNS, there were no differences in weight, length or BMI by ARV assignment (mLNS, mLNS-mARV, mLNS-iARV). However, among infants whose mothers did…
Supercereal (CSB+ or WSB+) studies
Sindh Cohort 1	1 = WSB+, 2 = Control (SOC)	Not measured/reported	Not measured/reported	Not measured/reported	Not measured/reported	Not measured/reported	Not measured/reported	Not measured/reported	Not measured/reported	Not measured/reported	Not measured/reported	Not measured/reported	Not measured/reported	Not measured/reported	Not measured/reported	Not measured/reported	Not measured/reported	WAZ was 0.4 higher in WSB+ vs. control group (p<0.001)	Prevalence of underweight was 11.2 percentage points lower in WSB+ vs. control group (p=0.004)	Not measured/reported	LAZ was 0.4 higher in WSB+ vs. control group (p<0.001)	Prevalence of stunting was 12.5 percentage points lower in WSB+ vs. control group (p=0.002)	NS difference	NS difference	Not measured/reported	Not measured/reported	Not measured/reported	Not measured/reported	Not measured/reported	Differences not evaluated statistically	Not measured/reported	Not measured/reported	Not measured/reported	Not measured/reported	Not measured/reported	Not measured/reported	Not measured/reported	Not measured/reported	Not measured/reported	Not measured/reported	Not measured/reported	Not measured/reported	Not measured/reported	Not measured/reported	Not measured/reported	Not measured/reported	Lower prevalence of stunting and underweight at 6 months of age (higher LAZ and WAZ scores); no significant impact on wasting at 6 mo	Children received LNS starting at 6 months of age. 6 mo data do not match between Khan 2021 and Soofi 2022. Data were extracted from Soofi 2022.
Tubaramure	1 = T24 (CSB, pregnancy to 24 months), 2 = T18 (CSB, pregnancy to 18 mo), 3 = TNFP (CSB, birth to 24 months), 4 = Control (SOC)	Not measured/reported	Not measured/reported	Not measured/reported	Not measured/reported	Not measured/reported	Not measured/reported	Not measured/reported	Not measured/reported	Not measured/reported	Not measured/reported	Not measured/reported	Not measured/reported	Not measured/reported	Not measured/reported	Hemoglobin concentrations not reported. Prevalence of anemia among 0-6 month age group was significantly lower in all intervention groups vs. control group (p<0.05)	Not measured/reported	Not measured/reported	Not measured/reported	Not measured/reported	Not measured/reported	Not measured/reported	NS difference	Marginal effect on the prevalence of wasting among children 0-6 months in all treatment groups combined vs. control group (4.15% reduction; p<0.1)	Not measured/reported	Not measured/reported	Not measured/reported	Not measured/reported	Not measured/reported	Not measured/reported	Mean hemoglobin concentration between 3-6 months of age was 0.1 g/dL higher in T24 vs. control group (p<0.05); T24 and T18 NS difference vs. control. NS difference in prevalence of anemia between 3-6 months of age.	Not measured/reported	Not measured/reported	Not measured/reported	Not measured/reported	Not measured/reported	Not measured/reported	Not measured/reported	Not measured/reported	Not measured/reported	Not measured/reported	Not measured/reported	Not measured/reported	Not measured/reported	Not measured/reported	Not measured/reported	Program had a significant positive impact on anemia in children 0-3 months old. Program had a marginal impact on the prevalence of wasting among children 0-6 months of age (all treatment arms combined)	T24 + T18 received same maternal rations; TNFP received rations during lactation only (not pregnancy). Stunting only assessed when children were >24 months of age. Wasting and anemia assessed in children 0-6 months of age in cross-sectional survey
LBWSAT	1 = PLA only, 2 = PLA + Cash, 3 = PLA + WSB+, 4 = Control	Not measured/reported	Not measured/reported	Not measured/reported	Not measured/reported	Not measured/reported	Not measured/reported	Not measured/reported	Not measured/reported	Not measured/reported	Not measured/reported	Not measured/reported	Not measured/reported	Not measured/reported	Not measured/reported	Not measured/reported	Not measured/reported	Not measured/reported	Not measured/reported	Not measured/reported	Not measured/reported	Not measured/reported	Not measured/reported	Not measured/reported	Not measured/reported	Not measured/reported	Not measured/reported	Not measured/reported	Not measured/reported	Not measured/reported	Not measured/reported	Differences not evaluated statistically	NS difference in WAZ among 0-16 month old children (average age = 9 months)	Differences not evaluated statistically	Differences not evaluated statistically	NS difference in LAZ among 0-16 month old children (average age = 9 months)	Differences not evaluated statistically	NS difference in WLZ among 0-16 month old children (average age = 9 months)	Differences not evaluated statistically	NS difference in head circumference among 0-16 month old children (average age = 9 months)	Not measured/reported	Not measured/reported	Not measured/reported	Not measured/reported	Not measured/reported	Not measured/reported	There was no effect of pregnancy interventions on child anthropometry (WAZ, LAZ, WLZ, HC).	Child growth measured in cross-sectional survey when children were 0-16 months (average age 9 mo).
Other types of food supplements
IMPRINT	1 = Food Supplement (snack) + MMN; 2 = Control (SOC); both groups counseled on availability of IFA, Ca and VitD through national program + BCC	Not measured/reported	Not measured/reported	Not measured/reported	Not measured/reported	NS difference in change in LAZ from 0-3 months	Not measured/reported	NS difference in change in WLZ from 0-3 months	Not measured/reported	Not measured/reported	Not measured/reported	Not measured/reported	NS difference in change in MUAC from 0-3 months	Not measured/reported	Not measured/reported	Not measured/reported	Not measured/reported	NS difference	NS difference	Not measured/reported	NS difference	NS difference	NS difference	NS difference	Not measured/reported	NS difference	Not measured/reported	NS difference	Not measured/reported	Not measured/reported	NS difference in hemoglobin concentrations and anemia prevalence	Not measured/reported	Not measured/reported	Not measured/reported	Not measured/reported	Not measured/reported	Not measured/reported	Not measured/reported	Not measured/reported	Not measured/reported	Not measured/reported	Not measured/reported	Not measured/reported	Not measured/reported	Not measured/reported	Not measured/reported
Senegal	1 = Millet food supplement; 2 = Maize food supplement; 3 = Control (Non-supplemented)	Not measured/reported	WAZ appears higher in Millet suppl group vs. maize and control groups, but p value does not indicate which difference is statistically significant.	Not measured/reported	Not measured/reported	LAZ appears higher in millet suppl group vs. maize and control groups, but p value does not indicate which difference is statistically signficant.	Not measured/reported	NS difference	Not measured/reported	Not measured/reported	Not measured/reported	Not measured/reported	Not measured/reported	Not measured/reported	Not measured/reported	Not measured/reported	Not measured/reported	Not measured/reported	Not measured/reported	Not measured/reported	Not measured/reported	Not measured/reported	Not measured/reported	Not measured/reported	Not measured/reported	Not measured/reported	Not measured/reported	Not measured/reported	Not measured/reported	Not measured/reported	Not measured/reported	Not measured/reported	Not measured/reported	Not measured/reported	Not measured/reported	Not measured/reported	Not measured/reported	Not measured/reported	Not measured/reported	Not measured/reported	Not measured/reported	Not measured/reported	Not measured/reported	Not measured/reported	Not measured/reported	Not measured/reported	WAZ and HAZ were greater among infants whose mothers were supplemented compared to those whose mothers were not supplemented	Post-hoc comparisons were not provided.
Food supplement provided as part of a bundled intervention
PROCOMIDA	1 = FFR+ CSB; 2 = RFR + CSB; 3 = NFR + CSB; 4 = FFR + SQ-LNS; 5 = FFR + MNP; 6 = Control	Not measured/reported	Not measured/reported	Not measured/reported	Not measured/reported	NS difference at 4 months	NS difference at 4 months	Not measured/reported	Not measured/reported	Not measured/reported	Not measured/reported	Not measured/reported	Not measured/reported	Not measured/reported	Not measured/reported	Not measured/reported	Not measured/reported	Not measured/reported	Not measured/reported	Not measured/reported	NS difference	NS difference	Not measured/reported	Not measured/reported	Not measured/reported	Not measured/reported	Not measured/reported	Not measured/reported	Not measured/reported	Not measured/reported	Not measured/reported	Not measured/reported	Not measured/reported	Not measured/reported	Not measured/reported	Not measured/reported	Not measured/reported	Not measured/reported	Not measured/reported	Not measured/reported	Not measured/reported	Not measured/reported	Not measured/reported	Not measured/reported	Not measured/reported	Not measured/reported	No impact on the interventions (relative to control) at 4 and 6 mo post-partum.
WINGS‡	1 = Preconception and pregnancy and early childhood interventions (A); 2 = Preconception interventions only (B); 3 = Pregnancy and early childhood interventions only (C); 4 = Control (SOC) (D)	Not measured/reported	Not measured/reported	Not measured/reported	Not measured/reported	Not measured/reported	Not measured/reported	Not measured/reported	Not measured/reported	Not measured/reported	Not measured/reported	Not measured/reported	Not measured/reported	Not measured/reported	Not measured/reported	Not measured/reported	Not measured/reported	WAZ was 0.18 Z scores greater in preg vs. no preg group; and 0.22 Z scores greater in comprehensive vs. SOC group.	RR of underweight was 0.74 (0.61, 0.89) in the pregnancy vs no pregnancy group and 0.74 (0.57, 0.98) in the comprehensive vs. SOC group.	Not measured/reported	LAZ was 0.10 (0.02, 0.19) Z scores greater in pregnancy vs. no pregnancy group and 0.13 (0.01, 0.25) Z scores greater in comprehensive vs. SOC group.	NS difference	WLZ was 0.16 (0.07, 0.24) Z scores greater in pregnancy vs. no preg group and 0.18 (0.06, 0.31) Z scores greater in comprehensive vs. SOC group.	NS difference	Head circumference was 0.18 (0.06, 0.29) cm greater in pregnancy vs. no pregnancy group and 0.18 (0.01, 0.34) Z scores greater in comprehensive vs. SOC group	Not measured/reported	Not measured/reported	MUAC was 0.22 (0.14, 0.31) cm greater in pregnancy vs. no pregnancy group and 0.24 cm (0.12, 0.36) cm greater in comprehensive vs. SOC group.	Not measured/reported	Not measured/reported	Not measured/reported	Not measured/reported	Not measured/reported	Not measured/reported	Not measured/reported	Not measured/reported	Not measured/reported	Not measured/reported	Not measured/reported	Not measured/reported	Not measured/reported	Not measured/reported	Not measured/reported	Not measured/reported	Not measured/reported	Not measured/reported	At 6 months of age, LAZ, WLZ, WAZ, MUAC and HC were greater, and the prevalence of underweight lower, in the pregnancy intervention groups vs. no pregnancy intervention groups (A+C vs B+D) and the comprehensive intervention group vs. control (A vs. D). There were no differences in prevalence of stunting or wasting at 6 mo.	Integrated and concurrent delivery of health, nutrition, water, sanitation and hygiene, and psychosocial care interventions (preconception, pregnancy, post-partum and early childhood). Nutrition specific interventions included IFA, MMN, food supplement. Supplementary food prvoided to children 6-24 months of age (125-250 kcal). Confidence intervals are 98.3%
Studies comparing multiple types of food supplements
INCAP	1= Atole; 2 = Control (Fresco)	Differences not evaluated statistically	Not measured/reported	Not measured/reported	Differences not evaluated statistically	Not measured/reported	Not measured/reported	Not measured/reported	Not measured/reported	Differences not evaluated statistically	Not measured/reported	Not measured/reported	Not measured/reported	Not measured/reported	Not measured/reported	Not measured/reported	Not measured/reported	Not measured/reported	Not measured/reported	Not measured/reported	Not measured/reported	Not measured/reported	Not measured/reported	Not measured/reported	Not measured/reported	Not measured/reported	Not measured/reported	Not measured/reported	Not measured/reported	Not measured/reported	Not measured/reported	Not measured/reported	Not measured/reported	Not measured/reported	Not measured/reported	Not measured/reported	Not measured/reported	Not measured/reported	Not measured/reported	Not measured/reported	Not measured/reported	Not measured/reported	Not measured/reported	Not measured/reported	Not measured/reported	Not measured/reported	Infants < 6 months of age may also have consumed supplement (Delgado Early Human Dev 1982): "The data indicate that infant calorie supplementation before three months of age is significantly and negatively associated with infant growth"."No significant differences were found between fresco and atole villages". "Caloric supplementation consumed by the mother during lactation is not significantly r…
MiniMat	1 = 30 mg IFA, Early Food; 2 = 60 mg IFA, Early Food; 3 = MMS, Early Food; 4 = 30 mg IFA, Usual Food; 5 = MMS, Usual Food; 6 = Control (60 mg IFA, Usual Food)	Not measured/reported	NS difference	Not measured/reported	Not measured/reported	NS difference	Not measured/reported	NS difference in WLZ	Not measured/reported	Not measured/reported	Not measured/reported	Not measured/reported	Not measured/reported	Not measured/reported	Not measured/reported	Not measured/reported	Not measured/reported	NS difference	Not measured/reported	Not measured/reported	NS difference	Not measured/reported	NS difference	Not measured/reported	Not measured/reported	Not measured/reported	Not measured/reported	Not measured/reported	Not measured/reported	Not measured/reported	Not reported by food supplement group.	Not measured/reported	NS difference at 54 months.	Not measured/reported	Not measured/reported	NS difference in HAZ from birth to 54 months in early vs. usual initiation of supplementation.	At 54 months, prevalence of stunting was ~4.5 percentage points lower in early vs. usual initiation groups (p=0.01).	NS difference in WLZ at 54 months.	Not measured/reported	Not measured/reported	Not measured/reported	Not measured/reported	Not measured/reported	Not measured/reported	Hazard ratio for under 5 mortality was significantly lower in MMS + early food initiation vs. control group (HR = 0.34 (0.18, 0.65)).	Not measured/reported	The usual care invitation with daily dose of 60 mg iron and 400 ug folic acid was included as part of the standard program (MMS had 30 mg Fe). Does not include a control group that fits inclusion criteria. Hb was measured when infants were 6 months of age, but data only provided by FeFA 30, FeFA 60 and MMS groups (early and usual initiation of food suppl were combined).
Mamachiponde	1 = RUSF; 2 = CSB+ with UNIMMAP; 3 = Control (CSB+, IFA)	NS difference	Not measured/reported	Not measured/reported	NS difference	Not measured/reported	Not measured/reported	Not measured/reported	Not measured/reported	NS difference	Not measured/reported	Not measured/reported	NS difference	Not measured/reported	NS difference in mortality between birth and 12 weeks of age.	NS difference in hemoglobin concentrations. Anemia prevalence not measured/reported.	Not measured/reported	Not measured/reported	Not measured/reported	Not measured/reported	Not measured/reported	Not measured/reported	Not measured/reported	Not measured/reported	Not measured/reported	Not measured/reported	Not measured/reported	Not measured/reported	Not measured/reported	Not measured/reported	Not measured/reported	Not measured/reported	Not measured/reported	Not measured/reported	Not measured/reported	Not measured/reported	Not measured/reported	Not measured/reported	Not measured/reported	Not measured/reported	Not measured/reported	Not measured/reported	Not measured/reported	Not measured/reported	Not measured/reported	Not measured/reported	At 6 and 12 wk after birth, no differences in infant anthropometry or hemoglobin were found among intervention groups.
Sierra Leone RUSF	1 = RUSF + IPTp, azithromycin + dx/tx vaginal dysbiosis; 2 = Control (CSB+, IFA, IPTp)	NS difference	Not measured/reported	Not measured/reported	NS difference	Not measured/reported	Not measured/reported	Not measured/reported	Not measured/reported	NS difference	Not measured/reported	Not measured/reported	NS difference	Not measured/reported	Not measured/reported	Not measured/reported	Intervention estimate from linear mixed modeling was 0.09 (0.02, 0.15; p=0.01).	Not measured/reported	Not measured/reported	Intervention effect from linear mixed modeling was 0.3 cm (0.1, 0.5; p=0.0114).	Not measured/reported	Not measured/reported	Not measured/reported	Not measured/reported	NS difference	Not measured/reported	Not measured/reported	Intervention effect from linear mixed moedeling was 0.1 cm (0.01, 0.2; p=0.0398)	Not measured/reported	Mortality rate was 3.3 percentage points lower in intervention group (0.2, 6.4) vs. control. Mortality benefit occurred in first 21 days.	Not measured/reported	Not measured/reported	Not measured/reported	Not measured/reported	Not measured/reported	Not measured/reported	Not measured/reported	Not measured/reported	Not measured/reported	Not measured/reported	Not measured/reported	Not measured/reported	Not measured/reported	Not measured/reported	Not measured/reported	Not measured/reported	There were fewer infant deaths in the intervention group than in the standard of care group in the first 6 months of life. Linear mixed models demonstrated an effect of age at measurement, sex, and study group on the length, weight, and MUAC of infants born to mothers in the study. Infants in the intervention group were 0.3 cm (SE 0.1) longer than those in the standard of care group (p = 0.011; 9…
BCC, behavior change communication; BMIZ, body mass index-for-age z-score; CSB, fortified corn soy blend; CSB+, corn soy blend fortified with an updated vitamin and mineral premix; FFR, full family ration; HAART, highly active antiretroviral therapy; HCAZ, head circumference-for-age z-score; IFA, iron folic acid supplements; IPTp, intermittant preventive treatment of malaria for pregnant women; I…
† Green: positive/beneficial effect; orange: a negative/detrimental effect; yellow, mixed effects; grey: a null/non-significant effect on at least one of the related outcome variables; white, not measured or reported. P values <0.05 were considered statistically significant for the purposes of the synthesis activity. Outcomes are as defined by investigators.
‡ Multi-component interventions of the WINGS trial: integrated and concurrent delivery of health, nutrition, water, sanitation and hygiene, and psychosocial care interventions (preconception, pregnancy, post-partum and early childhood). Nutrition specific interventions included IFA, MMN, and food supplements (locally prepared snacks, eggs or milk). Pre-conception: 500 kcal and 6–10 g protein /day…

## Sheet: Suppl Table 7
Supplmentary Table 7. Summary of adherence to and acceptability of antenatal interventions
					Adherence data results by intervention group						Summary of adherence data
Study name	Intervention groups	Notes	Method of collecting adherence data	Overall adherence data results	Intervention_group_1	Intervention_group_2	Intervention_group_3	Intervention_group_4	Intervention_group_5	Control	Adherence definition in the intervention group(s)	Average adherence (%)	Acceptability results	Additional information
LNS Studies
Women First	1 = Arm 1 (pre-conception SQ-LNS); 2 = Arm 2 (SQ-LNS at 12 weeks gestation); Control = SOC	Supplement 1 was SQ-LNS. Supplement 2 was a protine-energy supplement provided if maternal BMI was < 20 kg/m2 or gestational weight gain was less than recommendations. Data provided here are for supplement 1 (SQ-LNS).	"Compliance with use of supplements was documented by inspection of calendars the women completed daily and by collection of empty, partially eaten, and unused intervention sachets. Compliance was calculated for Supplement 1 (SQ-LNS) as the total number of sachets fully eaten divided by the number of days between starting Supplement 1 and delivery. Supplement 2 (suppl BEP) compliance was calculat…	"The mean ± SD length of exposure for Supplement 1 for Arm 1 during the preconception periodwas 37.3±21.5wk, with mean compliance of 88% (i.e., for every 100 d of exposure women consumed 88 sachets). During the first 12 wk of pregnancy, compliance for this group was similar at 87.3% ± 16.1%. From 12 wk to delivery, exposure for Arm 1 was 27.2 ± 1.9 wk and compliance was 84.2% ± 17.4%. Total lengt…	Length of exposure: 76.6 + 21.6 weeks; Compliance: 87.2% + 13.2%	Length of exposure: 25.4+ 3.2 weeks; Compliance: 84.3% + 17.4%					% of days LNS reported fully consumed (arms 1 and 2)	84.3% - 87.2%
iLiNS-DYAD-G	1 = SQ-LNS; 2 = MMN; Control = IFA		"Adherence to maternal supplement intake during pregnancy and postpartum was calculated as the percentage of days from enrollment to delivery and from delivery to 6 mo postpartum, respectively, when the supplements were reportedly consumed by women."	"Reported adherence (percentage of days supplements were reportedly consumed) to supplement intake in women during pregnancy and postpartum was significantly lower (P < 0.001 in both cases) for the LNS group (69.3% + 24.1% and 67.4% + 26.5%, respectively) than either the IFA (76.8% + 17.9% and 73.8% + 22.5%) or MMN (73.6% + 20.5% and 72.9% + 24.1%) group."	Pregnancy: 69.3% + 24.1%; Lactation: 67.4% + 26.5%	Pregnancy: 73.6% + 20.5%; Lactation: 72.9% + 24.1%				Pregnancy: 76.8% + 17.9%; Lactation: 73.8% + 22.5%	% of days SQ-LNS reported consumed (pregnancy and lactation)	67.4% - 69.3%	Acceptability study (Adu-Afarwuah 2011): Women consumed 87.1% + 14.5% of a LNS-PLW + fermented maize porridge during test feeding. "During the 14-day period, average daily consumption of the LNS-PLW supplement ranged from 0.4 sachets to 1.2 sachets,with a median of one sachet, which was the recommended dose." Mixed methods acceptability study (during RCT) (Klevor 2016): "Adherence in the SQ-LNS g…
iLiNS-DYAD-M	1 = SQ-LNS; 2 = MMN; Control = IFA		"We used 2 separate indicators to estimate adherence to the intervention: the proportion of visits when any unused supplements were recovered and the proportion of days when the participant was reported having consumed the supplement. The proportion of visits was expressed in percentages and was calculated with the following formula: number of visits when supplements were returned/number of visit…	"On the basis of the length of follow-up and the numbers of delivered and returned supplement doses, we estimated that the mean adherence to the intervention (proportion of days when the supplements were consumed) was 85.0%, 82.3%, and 85.9% (P = 0.033) during pregnancy and 75.4%, 75.0%, and 73.5% during lactation (P = 0.63) in the IFA, MMN, and LNS groups, respectively."	Pregnancy: 85.9%; Lactation: 73.5%	Pregnancy: 82.3%; Lactation: 75%				Pregnancy: 85%; Lactation: 75.4%	% of days SQ-LNS reported consumed (pregnancy and lactation)	73.5% - 85.9%	Mixed methods acceptability study (during RCT) (Klevor 2016): "Adherence in the SQ-LNS group was non-inferior to that in the control groups. Participants typically reported consuming SQ-LNS as instructed but when interviewers queried about experiences, most of the women described incidents of non-adherence. A usual reason for not consuming SQ-LNS was nausea and vomiting during pregnancy. Especial…
RDNS	1 = SQ-LNS-PBW, SQ-LNS-C; 2 = IFA, SQ-LNS-C; 3 = IFA, MNP-C; Control = IFA		"Data on adherence to LNS-PLW and IFA during pregnancy were collected at another home visit at 6 wk postpartum. The women were asked how often they consumed the nutrient supplements during pregnancy. There were 5 possible responses: “did not take at all,” “used to take sometimes (1–3 d/wk),” “used to take almost every day (4–6 d/wk),” “used to take regularly every day,” and “other.”"	"On the basis of maternal retrospective recall (at 6 wk postpartum) of overall adherence throughout pregnancy, the percentages of mothers who reported regular consumption (every day or almost every day) were 64% in the LNS-PLW group and 92% in the IFA group (P < 0.001). This difference in adherence is consistent with additional adherence data collected during pregnancy from a subgroup of particip…	Pregnancy: "used to take almost every day (4-6 d/wk)" or "used to take regularly every day": 64%					Pregnancy: "used to take almost every day (4-6 d/wk)" or "used to take regularly every day": 92%	% reporting "high adherence (> 4 days/week during pregnancy)	0.64	Adherence study in sub-sample (Harding 2016): "Programmatic factors (e.g. distribution and visits by programme staff) were consistently statistically significantly associated with reported high adherence. Among LNS-PLW recipients, high overall supplement acceptability score and use of reminder techniques were positively associated, and reported vomiting at enrollment was negatively associated (OR…	Adherence study in sub-sample (Harding 2016): "Prevalence of high adherence (≥70% of the recommendation) based on self-reported supplement consumption was 67%, 68% and 81% among LNS-PLW recipients during pregnancy, early and late lactation, and was 87% and 71% among IFA recipients during pregnancy and early lactation, respectively (P= 0.044)."
Epi-E	1 = 40g-LNS; 2 = MMN; Control = IFA		"Each week, the community health assistants reviewed supplement adherence, discussed health events and concerns since the last distribution, and provided the next 10-d supply. Adherence to the supplementation regimen was defined as the mean percentage of supplements consumed by the woman, based on used supplement counts made by community health assistants during each home visit divided by the tot…	"Median adherence (Quintile1, Quintile 3) to the supplementation regimen was 84% (70%, 93%) in the IFA arm, 86% (73%, 93%) in the MMS arm, and 88% (76%, 94%) in the 40g-LNS arm (P value for differences across arms = 0.395)."	86% (73%, 93%)	88% (76%, 94%)				84% (70%, 93%)	% of days 40g-LNS reported consumed	88% (76%, 94%)	Acceptability study (Clermont 2018): "A quantitative measure of supplement utilization was collected through unannounced household spot checks (n = 140 woemn participating in the acceptability study). Supplement consumption was considered to be “correct” if the number of supplements on hand was within 2 days’ worth of the expected number based on time elapsed since last distribution. Adherence va…
MAHAY	1 = T1 (nutrition counseling), 2 = T2 (SQ-LNS-C + nutrition counseling), 3 = T3 (SQ-LNS-C and 40g-LNS-PBW + nutrition counseling), 4 = T4 (early stimulation + nutrition counseling), Control = SOC		"Throughout the project, LNS distribution logs were used to monitor the fidelity of implementation of the LNS delivery. Compliance was monitored by the NGO supervisors. Empty sachets had to be returned to the additional community health worker to avoid reselling."	"We also lack data on adherence or the total number of supplements consumed" (Stewart 2020). "Survey data suggest that home visits occurred as expected: of all enrolled households, 70–75% (at 1-year follow-up) and 63–70% (at study end) of caregivers in intervention groups T1–T3 received home visits for nutritional counselling in the 3 months before the survey. 83% (at 1-year follow-up) and 77% (a…			~80% of pregnant women had received 40g-LNS (year 1 follow-up)				reach (% enrolled women receiving intervention)	0.8
MINT	1 = BEP supplement; Control = SOC	No RCT results published thus far.											Acceptability studies: Single test meal of 11 supplements (sweet LNS, sweet mango bar, vanilla filled snacks, sweet vanilla biscuit, cocoa drink, vanilla drink, savoury LNS, savoury masala bar, savoury curry biscuit, seasoned pillows, unseasoned pillows). "Five supplements (sweet lipid‐based nutrient supplement (LNS),savoury LNS, sweet vanilla biscuits, vanilla instant drinks and seasoned pillows…
MISAME-II	1 = MQ-LNS (FFS); Control = MMN		"The compliance rate was calculated by dividing the total number of supplements effectively taken under direct observation by the theoretical number of supplements allowed, ie, the number of days between inclusion and censorship. ...Some participants left the study area from time to time for weekly field labor. In such cases, supplements for 1 wk were provided but their intake was not directly ob…	"Compliance was slightly unbalanced between study groups: 75.4% for the FFS group and 77.1% for the MMN group (P = 0.183). Five women in the FFS group refused the supplement, mainly because of its sweet taste, whereas none of the MMN group participants refused the supplement."	0.754					0.771	% of days FFS observed to be consumed	0.754
MISAME-III	1 = prenatal MQ-LNS (BEP) +IFA; 2 = postnatal MQ-LNS (BEP) +IFA; 3 = pre- and postnatal MQ-LNS (BEP) +IFA; Control = IFA		"The strict adherence rate was calculated by dividing the total number of BEP supplements effectively taken under direct observation of a trained village-based project worker by the theoretical maximum number of prenatal BEP supplements, i.e., the number of days between study inclusion and delivery."	Pregnancy: "The observed supplement adherence rate was 83.1% for BEP in the intervention group and 88.8% and 90.6% for IFA in the control and intervention group, respectively". "The average compliance rate of consuming the BEP supplement was...86.0% during the post-natal supplementation periods" (Argaw 2023) Postpartum: "During the 6 weeks postpartum, adherence to IFA was 91.0% in the control and…	Pregnancy: BEP - 83.1%, IFA - 90.6%; Lactation: BEP - 86.0%, IFA - 88.4%					Pregnancy: IFA - 88.8%; Lactation: IFA - 91.0%	% of days BEP observed to be consumed (pregnancy and lactation)	83.1% - 86.0%	Acceptability study (Jones 2021): "The formative research reported here, a single-meal rapid assessment of 12 product formulations (sweet lipid-based paste, mango bar, vanilla filled sticks, vanilla biscuits, vanilla drink, unseasoned pillows, fermented drink, tomato and onion lipid-based paste, tomato and onion bar, tomato and onion biscuits, chicken soup, seasoned pillows), sought to understand…
Pakistan Pre-E	1 = MQ-LNS + IFA; Control = IFA	Note: LNS-PLW was consumed for more weeks compared to the control (IFA) most likely because of group-wise differences in gestational age at delivery (36.88 + 1.55 vs. 38.64 + 0.78 weeks)	"The main researcher herself provided Lipid based nutritional supplement for pregnant and lactating women twice a month and after fifteen days the empty sachets were collected back in order to check the compliance. Any leftover in the sachet were also calculated by the main researcher. Apart from that the main researcher telephonically called each participant on alternate days to remind them to t…	"The participant compliance was good due to their cooperation and main researcher contact and follow-up. Supplements consumed (weeks, mean + SD); Control (IFA): 6.82 + 1.89 weeks; LNS-PLW: 8.76 + 1.96 weeks; p = 0.0005"	Weeks consumed: 8.76 + 1.96 weeks					Weeks consumed: 6.82 + 1.89 weeks		data not provided
ENID	1 = MMN; 2 = LQ-LNS (PE) + IFA; 3 = LQ-LNS (PE) + MMN; Control = IFA		"Both antenatal and infant supplements were distributed on a weekly basis by a community-based field assistant. Compliance was assessed through the collection of all unused supplements at the end of each week (tablet counts or empty/half-empty/full score for LNS)."	"Women who received the tablet supplements (IFA or MMN) had higher rates of compliance (95.7% and 93.1%, respectively) than women who received the LNS-based supplements (PE +IFA and PE+MMN, 81.7% and 81.2%; p value for the difference between tablet and LNS groups < 0.0001). Measured plasma total folate levels across pregnancy support this higher supplement compliance among tablet-based supplement…	0.931	0.817	0.812			0.957	% of sachets PE reported consumed	81.2% - 81.7%		"The findings of a lower compliance with the much higher dose LNS given in our trial cautions against the suitability of using such products during pregnancy."
MSF - Bangladesh	1 = LQ-LNS (RUTF; PPN)	acceptability study; no control group; RUTF among malnourished pregnant and lactating women	This was a cross-sectional survey using semi-structure questionnaire that included all PLW admitted in the nutrition programme, who were either malnourished or at risk of malnutrition and who had received PPN for at least 4 weeks										Acceptability study results: "Overall, 212 (85%) perceived a therapeutic benefit. Despite this finding, 193 (78%) women found PPN unacceptable, of whom 12 (5%) completely rejected it after 4 weeks of intake. Reasons for unacceptability included undesirable taste (60%) and unwelcome smell (43%) – more than half of the latter was due to the peanut-based smell. Overall, 39% attributed side effects t…
BAN	1 = HAART; 2 = LQ-LNS; 3 = HAART + LQ-LNS; Control = SOC	supplementation during lactation only	"Mothers were asked to report their adherence to the LNS at 1, 4, 8, 12, and 21 wk. Adherence to the LNS regimen was obtained by questionnaire during regular study visits. Mothers were asked how much of the supplement they ate yesterday in half-packet increments, ranging from none to 2 packets (the full daily dose)."	"Adherence to LNS and HAART was high and generally increased over time. The percentages of mothers who reported consuming the full dose (2 packets) of LNS the previous day were as follows: 1 wk, 87%; 4 wk, 89%; 8 wk, 94%; 12 wk, 94%; and 21 wk, 96%. On the basis of pill counts, mean drug adherence was 86% at 4 wk, 87% at 12 wk, and 90% at 18 wk. LNS adherence did not differ significantly between …		% consuming full dose previous day: 89% (4 weeks), 94% (12 weeks), 96% (21 weeks)					% consuming full LNS dose in the previous 24h	89% - 96%
Supercereal (CSB+ or WSB+) studies
Cambodia CSB	1 = CSB+; Control = SOC		"Women were asked to keep daily CSB+ consumption records, which were collected by the village health workers and given to the researchers on a weekly basis. Consumption data were verified through a survey. Because of the variety of actual cooking methods, it was not possible for women who consumed nonporridge preparations to tally bowls of cooked product. Therefore, consumed amounts were extrapol…	"Mean and median monthly consumption was 18 rations (out of a maximum 30), which equated to ~0.6 rations or ~450 kcal/d, plus the amount of added oil (90 kcal/ration). This was determined from the total number of rations women consumed each month during their enrollment in the study, as recorded in their daily consumption logs. Intake of CSB+ was not supervised. Women cooked the product in multip…	~0.6 CSB+ rations/day (~450 kcal/d)						% of CSB+ rations consumed	~60%	Acceptability results from RCT: "The acceptability of CSB+ was influenced by sensory attributes, family support, peer influences, and attitudes related to diet, nutritional status and weight gain in pregnancy. Attaining adequate nutrition was considered less important than other concerns during pregnancy, particularly anxiety related to the costs of delivery and postpartum care. Acceptance was lo…
Sindh Cohort 1	1 = WSB+; Control = SOC	Maternal outcomes not presented	"Participants were followed up every month to assess their compliance to the intervention…Participant recall and the observation of used and unused WSB+ sachets were used to assess compliance during each visit. Mean compliance (% (95% CI)) (days consumed/days observed *100)"	"The mean compliance of WSB+ during pregnancy was 60% (55.2 - 64.5), compliance during the first six months of lactation was 59% (55.8 - 63.2). Mean days supplement received: pregnancy: 95.2 (87.7, 102.7); lactation: 84.5 (74.3, 94.7)"	Compliance: Pregnancy: 60% (55.2 - 64.5); Lactation: 59% (55.8 - 63.2); Days supplement received: Pregnancy: 95.2 (87.7, 102.7); Lactation: 84.5 (74.3, 94.7)						% of days WSB+ rations consumed	59-60%
Tubaramure	1 = T24 (CSB, pregnancy to 24 months); 2 = T18 (CSB, pregnancy to 18 mo); 3 = TNFP (CSB, birth to 24 months); Control = SOC	T24 + T18 received same maternal rations; TNFP received rations during lactation only (not pregnancy); did not report outcomes in pregnancy	"Questions on whether or not the mother and the child had consumed the CSB in the previous 24 h (24-h recall)"	"The program also resulted in an increase (P < 0.05) in the proportion of mothers who consumed CSB (41 pps)". 0-3 mo pp: 29 + 4.9 pp; 3-6 mo pp: 49.8 + 4.3 pp	% of mothers consuming CSB: 0-3 mo post-partum: 29+ 4.9 pp increase; 3-6 mo post-partum: 49.8 + 4.3 pp increase						% consumed CSB in the previous 24h	0.407
LBWSAT	1 = PLA only; 2 = PLA + Cash; 3 = PLA + WSB+ (Food); 4 = Control		"Exposure in the PLA arm was defined by the number of meetings attended, grouped into thirds. For transfer arms, exposure was defined by the number of transfers of food or cash received, grouped into thirds. We present effect measures for exposure subgroups relative to all control participants."	PLA group attended (mean + sd): 1 = PLA only: 1.99 + 3.26; 2 = PLA + Cash: 4.71 + 2.35; 3 = PLA + Food: 4.44 + 2.47; 4 = Control: 0.02 + 0.2; Times pregnant women received 10 kg Super Cereal (mean + sd): 3 = PLA + Food: 4.66 + 1.60; Times pregnant woman received cash transfer (mean + sd): 2 = PLA + Cash: 4.57 + 1.60; 32% of women in food and 30% in cash arms received 6 or more transfers over preg…	PLA group attended: 1.99 + 3.26	PLA group attended: 4.71 + 2.35; Monthly cash transfer: 4.57 + 1.60	PLA group attended: 4.44 + 2.47; Monthly food received: 4.66 + 1.60			PLA group attended: 0.02 + 0.2	% received > 4 monthly food rations in pregnancy	0.79
Other types of food supplements
IMPRINT	1 = Food Supplement (snack) + MMN; Control = SOC; both groups counseled on availability of IFA, Ca and Vitamin D through national program + BCC	Supplementation during lactation only.	"For each participant, compliance with regard to snacks or MMN tablets was presented as a percentage (%) and was calculated as total packets or tablets of MMNs consumed divided by supplement packets or MMN tablets that should have been consumed, and multiplying the resulting fraction by 100."	"The mean ± SD days that 1 full packet of snacks was consumed over the 6-mo intervention period was 155.41 ± 35.19, and the proportion of mothers who consumed packets on >75% of the days was 83.8%. For MMNs, the mean ± SD number of days that 1 tablet was consumed was 146.54 ± 34.53 and the proportion of mothers who consumed a tablet for >75% of the days was 78.7%.	Full supplement packet consumed: 155.41 + 35.19 days; MMN consumed: 146.54 + 34.53 days; % women consuming supplement packet > 75% of days: 83.8% % of women consuming MMN supplement > 75% of days: 78.7%						% consumed supplement > 75% of days	0.838
Prospera†	1 = Nutrivida (fortified milk-based beverage); 2 = MMS (micronutrient tablet); 3 = MNP (micronutrient powder)	Evaluation of changes to Oportunidades program, where instead of receiving fortified food, participants received fortified food or alternatives (tablets for women, syrup for children, or MNP for women and children); MN composition of all supplements was the same (protein/energy was different).	"Supplement consumption was observed daily for the first 6 mo then recalled weekly and noted with approximate portion consumed (in quarters)."	"The number of days that supplement consumption was recorded did not differ by group. Up to 37 weeks of gestation, women had consumed 85 ± 36, 74 ± 36, 83 ± 38 doses of Nutrivida, tablets, and MNP, respectively (P > 0.05). By 3 mo postpartum, total doses were 156 ± 43, 154 ± 43, 162 ± 43, respectively (P > 0.05)."	Enrollment to 37 wk gestation: 85 + 36 doses; Enrollment to 3 mo post-partum: 156 + 43 doses	Enrollment to 37 wk gestation: 74 + 36 doses; Enrollment to 3 mo post-partum: 154 + 43 doses				Enrollment to 37 wk gestation: 83 + 38 doses; Enrollment to 3 mo post-partum: 162 + 43 doses	Number of (observed) doses consumed, pregnancy to 3 mo post-partum	156 doses	Acceptability results (Young 2010): "The median Likert scale ranking of organoleptic and use qualities for all 3 supplements was “I liked it” (2 on a scale of 1–5). However, responses to open-ended survey questions and semistructured interviews indicated decided preferences. Tablets and Sprinkles were strongly preferred over Nutrivida. In interviews, women expressed dislike of the smell, taste, a…
Senegal	1 = Millet food supplement; 2 = Maize food supplement; Control = Non-supplemented	No information on compliance/adherence presented. A supplementary food, based on local foodstuffs (millet and maize) was provided for over six months to pregnant women during their last trimester and to lactating women. The supplementation was carried out through network operational centers in poor urban areas.
Food supplement provided as part of a bundled intervention
Oportunidades†	1 = Intervention (cash transfers, fortified food targeted to PLW, children 6-23 mo and children with low weight 2-4 y); Control = comparison households	Leroy presents child outcomes only. Compliance data not presented
PROCOMIDA	1 = FFR + CSB; 2 = RFR + CSB; 3 = NFR + CSB; 4 = FFR + SQ-LNS; 5 = FFB + MNP; 6 = Control	Note: Because our objective was to estimate the intent-to-treat effect, inclusion in the survey was based on program eligibility and not on actual program participation. The study enrollment was thus done separately from program enrollment, and generally preceded it.	CSB: "Use of CSB was assessed for women at 4 and 6 mo postpartum and for children when they were 6, 9, 12, 18, and 24 mo of age. At each survey time point we asked about intake in the previous 24 h and number of days of intake in the past week (7 d). LNS and MNP: At enrollment and 1 mo, women were asked if they had used LNS or MNP during pregnancy. At the 1, 4, and 6 mo time points, mothers were …	"At the 1-mo survey, between 54% and 70% of eligible beneficiaries were participating in PROCOMIDA. Program participation increased further by the 4 mo survey and then remained relatively stable between the 4- and 24-mo surveys (at high participation rates, between 77% and 88%), except for the NFR + CSB group, which remained significantly lower throughout the study, between 28% at enrollment and …	% consumed last 24h: 4 mo pp: 44.21%, 6 mo pp: 41.78%; # days past week: 4 mo pp: 2.16 + 2.47; 6 mo pp: 1.99 + 2.25	% consumed last 24h: 4 mo pp: 37.02%, 6 mo pp: 34.27%; # days past week: 4 mo pp: 1.81 + 2.23; 6 mo pp: 1.67 + 2.13	% consumed last 24h: 4 mo pp: 23.22%, 6 mo pp: 20.07%; # days past week: 4 mo pp: 1.06 + 1.93; 6 mo pp: 1.01 + 1.86	Pregnancy (ever): 41.89%; % consumed last 24 h: 1 mo pp: 38.62%; 4 mo pp: 58.47%; 6 mo pp: 64.3%	Pregnancy (ever): 43.00%; % consumed last 24 h: 1 mo pp: 39.25%; 4 mo pp: 63.48%; 6 mo pp: 66.95%		% consumed supplement ever (pregnancy); % consumed supplement in previous 24 h (1-6 mo post-partum)	% ever consumed inpregnancy: 41.9% (LNS); % consumed in previous 24 h: FFR + LNS: 39 - 64%; FFR + CSB: ~43%; RFR + CSB: ~35%; NFR + CSB: ~21%		FFB + CSB vs. NFR + CSB: consumption in past 24 hours and number of times per week significantly different (P < 0.01). FFR + CSB vs. FFR + LNS significantly diffierent (P < 0.05); FFR + CSB vs. FFR + MNP significantly different (P < 0.01). LNS vs. MNP NS; FFR vs. RFR NS
WINGS‡	1 = Preconception and pregnancy and early childhood interventions (A); 2 = Preconception interventions only (B); 3 = Pregnancy and early childhood interventions only (C); Control = SOC (D)	Integrated and concurrent delivery of health, nutrition, water, sanitation and hygiene, and psychosocial care interventions (preconception, pregnancy, post-partum and early childhood). Nutrition specific interventions included IFA, MMN, food supplement.	"Compliance to interventions was assessed by study workers through observation or by asking mothers during home visits"	% of days consumed (median): Pre-conception interventions (0-18 months): IFA: 85.7 - 88.9%; MMN: 66.7 - 70.8%; Eggs/Milk: 90.6 - 93.4%; Snacks: 69.4 - 73.2%; Pregnancy interventions: IFA: 83.3%; MMN: 81.8%; Ca/Vit D: 81.7%; Eggs/Milk: 83.3%; Snacks: 73.0%; Post-partum: IFA: 74.3%; MMN: 74.3%; Ca/Vit D: 68.6%; Milk: 82.7%; Snacks: 80%
Studies comparing multiple types of food supplements
INCAP	1 = Atole; Control = Fresco	Delgado Nut Res 1982 also presents intake data by trimester	"Supplement consumed at the feeding center (the supplement was given twice daily, seven days a week. Subjects were provided with a cup containing 180 ml, and more was given if requested); the consumption of fresco and atole was recorded to the nearest 10 ml."	Delgado Early Human Development 1982: Pregnancy: Fresco (kcal/d): 81 + 71; Atole: 107 + 95 (protein g/d: 7.5 + 6.7); Lactation (6 mo): Fresco (kcal/d): 60 + 75; Atole 175 + 199 (protein g/d: 12.3 + 14.0)	Pregnancy: 107 + 95 kcal/d (7.5 + 6.7 g/d protein); 6 mo post-partum: 175 + 199 kcal/d (12.3 + 14.0 g/d protein)					Pregnancy: 81 + 71 kcal/d; 6 mo post-partum: 60 + 75 kcal/d
MiniMat	1 = 30 mg IFA, Early Food; 2 = 60 mg IFA, Early Food; 3 = MMS, Early Food; 4 = 30 mg IFA, Usual Food; 5 = MMS, Usual Food; Control = 60 mg IFA Usual Food	The usual care invitation with daily dose of 60 mg iron and 400 ug folic acid was included as part of the standard program (MMS had 30 mg Fe). Does not include a control group that fits inclusion criteria.	"At every monthly home visits, the interviewers asked a series of questions to assess compliance with food supplementation in the previous 30 days. The micronutrient bottles in the study were equipped with a microprocessor inside the cap (eDEM) that recorded the date and time of every opening of the cap. This information was downloaded into a computer when the bottles were collected from women."	Data presented as total number of reportedly consumed food packages from enrollment to 30 weeks gestation. "By design, early invitation to food supplementation consumed more packages of supplement than usual invitation to food supplementation (mean difference 30 packages from enrolment to wk 30 examination = 18,000 kcal). On average the participants had taken 77 micronutrient capsules from wk 14 …	Food: 90 (87-93) packages; IFA: 77 (75-80) doses	Food: 88 (85-91) packages; IFA: 77 (75-79) doses	Food: 95 (92-98) packages; MMN: 73 (71-76) doses	Food: 62 (59-65) packages; IFA: 80 (78-83) doses	Food: 60 (57-63) packages; IFA: 80 (78-83) doses	Food: 61 (57-64) packages; IFA: 77 (74-79) doses	Number of food supplements consumed	Early: ~90; Late: ~60
South Africa Ross	1 = Low bulk supplement; 2 = High bulk supplement; 3 = Zinc supplement; 4 = Control (no supplement)	Does not meet inclusion criteria (no MMS)	"Groups 3 (high bulk supplement) and 4 (low bulk supplement) were given food supplements from the 20th week of pregnancy to delivery, Monday through Friday. The diet supplements used in the current study were consumed in their entirety under direct supervision, 5 days a week from midgestation to term, with very few missed days."	"Group 3 (high bulk supplement) women often complained of satiety before all of their supplement had been eaten whereas Group 4 (low bulk supplement) mothers almost never voiced this complaint. Women in both groups were always urged by the dietitian to consume their supplements fully and they almost always did so. Group 3 women often stated that they could not eat a full evening meal at home beca…
Mamachiponde	1 = RUSF; 2 = CSB+ with UNIMMAP; Control = CSB+ with IFA		"At each bi-weekly visit, compliance was self-reported and adherence to the daily ration was encouraged. In a separate adherence sub-study, a home visit interview was conducted by a study nurse that included questions on frequency of supplement consumption, acceptability, and sharing with family members. The amount of remaining study food was observed."	"Women received a mean 5.0 rations of the food intervention over a period of 11.4 wk from enrollment until delivery". P-value 0.73. MN sub-study (Glocz 2018): "Compliance was good overall, with no differences between the treatment groups with either food or supplement adherence. Over-adherence to food was common in all groups, in that women were consuming more of the food ration earlier in the al…	Biweekly treatment rations received: 4.9 + 2.9	Biweekly treatment rations received: 4.9 + 2.8				Biweekly treatment rations received: 5.0 + 2.8	Number of biweekly rations received (RUSF or CSB+)	~ 5.0 + 3.0
Sierra Leone RUSF	1 = RUSF + IPTp, azithromycin + dx/tx vaginal dysbiosis; Control = CSB+, IFA, IPTp	Does not meet inclusion criteria (RUSF vs. CSB comparison; different anti-infective therapies between groups); all pregnant women with undernutrition (MUAC < 23 cm)	"Adherence with nutritional intervention was assessed at each visit using a standardized questionnaire."	Adherence with study foods (RUSF vs. CSB+) ranged from 93.9% - 98.4% for RUSF (depending on the study visit) and 90.9% - 97.9% for CSB+. Adherence was significantly higher for RUSF at study visits 1, 3, and 4 (out of 9 total visits). Percentrage point difference (RUSF vs. CSB+) was 0.1% - 4.8% by visit. (Table S5)	93.9% - 98.4%					90.9% - 97.9%	% adherence to study food	RUSF: 94 - 98%; CSB+: 91 - 98%
BCC, behavior change communication; BEP, balenced energy protein; BMI, body mass index; CSB, fortified corn soy blend; CSB+, corn soy blend fortified with an updated vitamin and mineral premix; FFS, fortified food supplement; FFR, full family ration; HAART, highly active antiretroviral therapy; IFA, iron folic acid supplements; IPTp, intermittant preventive treatment of malaria for pregnant women…
† The trials referred here as ‘Prospera’ and ‘Oportunidades’ were evaluations of different aspects of the ‘cash-transfer Progresa - Oportunidades – Prospera’ program implemented by the Mexican government.
‡ Multi-component interventions of the WINGS trial: integrated and concurrent delivery of health, nutrition, water, sanitation and hygiene, and psychosocial care interventions (preconception, pregnancy, post-partum and early childhood). Nutrition specific interventions included IFA, MMN, and food supplements (locally prepared snacks, eggs or milk). Pre-conception: 500 kcal and 6–10 g protein /day…

## Sheet: Suppl Table 8
Supplementary Table 8. Review of reviews
Review name	Type of review	Target population of intervention	Regional focus or global	Objective	Interventions considered	Intervention of interest	Definition of food /intervention	Main conclusions
Imdad 2013	Narrative review	Pregnant women	LMIC	To review the evidence base for strategies designed to manage LBW/preterm infants in community settings in the developing world to make specific recommendations for action	Prenatal nutrition interventions, including BEP	BEP	Definition not provided	"Providing balanced protein energy and multiple micronutrient supplements to pregnant women will reduce incidence of IUGR."
Mason 2014	Narrative review	Pregnant women	LMIC	To summarize research on policies and programs to protect women's nutrition to improve birth outcomes in LMIC	Prenatal nutrition interventions, including BEP	BEP	Definition not provided	"The evidence is established to support antenatal nutrition interventions to improve birth outcomes. BEP should be fortified with micronutrients and provided through targeted distribution in settings of seasonal and chronic food insecurity. Policy decisions by the Ministry and donors is required."
Ramakrishnan 2014	Report of a previous systematic review	Pregnant women	Not defined	To assess the effects of maternal nutrition interventions on maternal, nuewborn and child health	Prenatal nutrition interventions, including BEP	BEP	Definition not provided	"BEP suplementation resulted in higher mean birthweight, compared to controls"
Bhutta 2014	Systematic review with modeling of cost effectiveness	Pregnant women	LMIC prioritized; if evidence not available in LMIC, global evidence considered; modeling of costs for 75 high-burden countdown countries	To review interventions across the continuum of care and various delivery platforms to prevent maternal and newborn deaths, and then modelled the effect (using LiST) and cost of scale-up in the 75 high-burden Countdown countries	Interventions across the continuum of care (preconception, antenatal, intrapartum, immediate postnatal period, and thereafter), which could affect stillbirths and newborn outcomes	BEP	Not provided, need to check primary source or appendix	"Closure of the quality gap through the provision of effective care for all women and newborn babies delivering in facilities could prevent an estimated 113 000 maternal deaths, 531 000 stillbirths, and 1·325 million neonatal deaths annually by 2020 at an estimated running cost of US$4·5 billion per year (US$0·9 per person)."
Ota 2015	Systematic review	All pregnant women with no systematic illness	Not defined	To assess the effects of energy and protein supplementation on energy and protein intake and the effect on maternal and infant health outcomes	Balanced energy protein supplement; high protein supplement; isocaloric protein supplement	BEP	BEP = an energy supplment in which <25% of energy is from protein; [high-protein = in which >25% of energy is from protein; isocaloric protein suppl = suppl provides <25% total energy as protein, but the protein replaced an equal quanity of non-protein energy in the control group]	"BEP seems to improve fetal growth, and may reduce the risk of stillbirth and infants born small-for-gestational age."
Stevens 2015	Systematic review	Undernourished pregnant women	LMIC	To review the impact of BEP among undernourished pregnant women in LMIC on infant and child growth (sub-analysis had to be available to limit data to undernourished women)	BEP	BEP	Macronutrient food-based supplements where the protein provided less than 25% of the total energy content	"Evidence suggests that BEP supplementation of undernourished pregnant women has a positive impact on birthweight, but no impact on birth length and birth head circumference. "
Heidkamp 2017	Review of reviews	Pregnant women	Not defined	To review maternal nutritional interventions to determine whether evidence should be included in Lives Saved Tool (LiST) software	Prenatal nutrition interventions, including BEP	Balanced energy supplementation (BES)	Food supplementation for pregnant women in which protein provides <25% of the total energy content.	"On the basis of the available scientific evidence, the following linkages were found to be supported for inclusion in LiST: balanced energy supplementation on SGA (21% reduction among food-insecure women). Including these results will improve the utility of LiST. Scaling up these interventions should lead to reduction in child stunting and mortality."
Adu-Afarwuah 2017	Narrative review	First 1000 days	LMIC	To describe nutritional needs during first 1000 days and explore SQ-LNS as a promising strategy	SQ-LNS	SQ-LNS	SQ-LNS developed for iLiNS	"Evidence suggests that SQ-LNS supplementation may help reduce inadequate gestational weight gain and promote fetal and child growth and development in some populations. More research is needed"
Vaivada 2017	Narrative review of systematic reviews and meta-analysis	Mothers [and children] in underpriviledged settings	Not defined	To review systematic reviews and studies on the effectiveness of interventions to improve nutritional status in mothers and children	Nutritional interventions for women and children	LNS	LNS	"review does not distinguish the impact of maternal and child LNS on outcomes"
Visser 2018	Review of systematic reviews	Food insecure, vulnerable and malnourished pregnant and lactating women [and other population groups]	Not defined	To summarize the evidence from systmatic reviews of supplementary feeding for food insecure, vulnerable or malnourished populations, and to describe effects of supplementary feeding	Community-based, supplementary feeding programmes were those that provided food to populations or ambulatory people in a nonclinical setting	Supplementary foods providing macronutrients	Supplementary foods providing macronutrients (blanced diet or high protein, high carbohydrate, or high fat diets/foods) with or without MN. Consumed orally	"Considering the current evidence base included, supplementary food eKects are modest at best, with inconsistent and limited mortality evidence. The trials reflected in the reviews mostly reported on short-term outcomes and across the whole of the supplementation trial literature it appears important outcomes, such as quality of life and cost of programmes, are not systematically reported or summ…
Das 2018	Systematic review (Cochrane)	Pregnant women	Global	To assess the effects of LNS for maternal, birth and infant outcomes in pregnant women	LNS	LNS	LNS for point-of-use fod fortification or direct consumption, irrespective of dose, frequency or duration	"Findings from this review suggest that LNS supplementation has a slight, positive effect on weight at birth, length at birth, SGA and newborn stunting compared to IFA. LNS and MMN were comparable for all maternal, birth and infant outcomes. Both IFA and MMN were better at reducing maternal anaemia when compared to LNS. Small number of studies with one large-scale study in Bangladesh driving most…
ParkJJH 2019a	Systematic review with Bayesian network meta-analyses	Pregnant women	LMIC	To determine the magnitude of association of interventions with birth and growth outcomes based on randomized clinical trials (RCTs) conducted in low-income and middle-income countries (LMICs) using Bayesian network meta-analyses	Interventions during pregnancy: micronutrients, food supplements, deworming, maternal education, water sanitation and hygiene (WASH)	BEP supplementation to mothers	Not provided	"Among balanced energy protein supplement trials, only consumption of 1500 kcal of local food supplement lowered the risks of preterm birth and low birthweight; and only unfortified LNS 20 demonstrated improvement in mean birthweight. Nevertheless, these findings pertaining to balanced energy protein supplements corresponded to only three trials in the study."
ParkJJH 2019b	Systematic review with Bayesian network meta-analyses	Pregnant women	LMIC	To determine the magnitude of association of interventions with birth and growth outcomes based on randomized clinical trials (RCTs) conducted in low-income and middle-income countries (LMICs) using Bayesian network meta-analyses	Nutritional interventions (micronturients and food supplements), deworming, maternal education, water sanitation and hygiene (WASH), and kangaroo care	BEP supplementation to mothers	Not provided	"Interventions provided to pregnant women generally demonstrated greater associations with improved outcomes than interventions provided to infants and children at later periods."
ParkJJH 2019c	Systematic review with Bayesian network meta-analyuses	Pregnant women	LMIC	To evaluate intervention domains of micronturients, food supplements, deworming, maternal education, water sanitation and hygiene (WASH), and kangaroo care, for their comparative effectiveness on linear growth	Nutritional interventions (micronturients and food supplements), deworming, maternal education, water sanitation and hygiene (WASH), and kangaroo care	BEP supplementation to mothers	Food supplementation to mothers or infants (NOTE: definition of food not clear)	"Existing evidence for improving linear growth from 0-6 mo is limited. No impact of food supplement on LAZ or stunting."
Lassi 2020	Systematic review	Pregnant women, apparently healthy, and undernourished	LMIC	To study the effectiveness of antenatal macronutrient nutritional interventions on maternal, neonatal, and child outcomes	Prenatal nutrition interventions, including balanced energy protein supplementation and food distribution programs [interventions to prevent obesity during pregnancy]	BEP and food distribution	BEP: food supplement which proteins provided <25% of the total caloric content; Internationally or locally sponsored food distribution programs that provide food to pregnant women and their families	"The BEP trials were comparatively uniform in the specifications of their interventions (protein less than 25% of the total energy). Most of the outcomes showed improvement after BEP supplementation (stillbirth, perinatal mortality, birth weight, low birth weight, and SGA), and FDP (low birth weight, birth weight, birth length, stunting, wasting, and SGA)."
Oh 2020	Systematic review	Pregnant women	LMIC	To understand which antenatal supplementation interventions are effective at improving key maternal and child health, nutrition and mortality outcomes in LMICs, including data from large programme evaluations, as well as, smaller studies	Prenatal nutrition interventions	SQ-LNS	n/a	"LNS supplementation, compared to MMN, demonstrated a possible slight reduction in the risk of SGA infants, but had no effect on preterm birth, stillbirths, and low birthweight infants."
Ota 2020	Review of Cochrane reviews	Pregnant women (low-risk, unselected)	Global	To summarize the evidence from Cochrane systematic reviews on the effects of antenatal interventions for preventing stillbirth for low risk or unselected populations of women	Any antenatal interventions for preventing stillbirths included in previous Cochrane review		Energy and protein supplementation in pregnancy	"BEP: Clear evidence of benefit: balanced energy/protein supplementation versus no supplementation suggests a probable reduction in stillbirth (risk ratio (RR) 0.60, 95% confidence interval (CI) 0.39 to 0.94, 5 randomised controlled trials (RCTs), 3408 women; moderate-certainty evidence). LNS: there was little to no difference in still birth (rr 1.14, 95CI 0.52 to 2.4; 3 RCTs, 55735 women, low ce…
Adu-Afarwuah 2020	Narrative review	Pregnant women	Sub-Saharan Africa	To examine the impact of SQ-LNSs supplementation among women and children in SSA, and to discuss possible factors related to the positive impact	SQ-LNS	SQ-LNS	Small-quantity lipid-based nutrient supplements (SQ-LNSs) include the family of multiple micronutrient (MMN)-fortified semi-solid pastes typically given at a dose of about 20 g/d or 110 kcal/day for the purpose of preventing undernutrition	"The provision of SQ-LNSs to pregnant women could be one potential strategy to address inadequate gestational weight gain (GWG) in SSA, without increasing the risk of excessive GWG, or overweight or obesity during the first 6 mo postpartum. Consequently, SQ-LNSs may be added to the list of interventions for improving fetal growth in vulnerable populations in SSA. Further research on the amount of…
Kurian 2021	Scoping review	Pregnant women, breastfeeding women, mothers	Southeast Asia and Pakistan	To determine effectiveness of different strategies for delivering facility- or community-based maternal-nutrition internvention/programs in Southeast Asia. To document intervention strategies that have successfully improved coverage and uptake of maternal nutrition services and programs	Any maternal nutrition-related intervention	any maternal nutrition-related intervention for mothers (during pregnancy and mothers of young children)	Not provided	"BEP: Although evidence to evaluate potential long-term outcomes is not adequate, a few studies reported that supplementation of BEP diet in undernourished pregnant women facilitated gestational weight gain and improved fetal outcomes in terms of reducing the risk of stillbirth, low-birth-weight infants, and small-for-gestational-age babies."
Shah 2021	Systematic review	Women and children in conflict settings	Conflict settings in LMICs	To summarize evidence on the delivery, coverage, and effectiveness of the nutrition programmes for conflict affected women and children living in LMICs	Nutrition interventions among children and women during or within 5 years of a conflict	any nutrition-related intervention for women and children	General food distribution, supplementary feeding	"There is very little information on achieved coverage or effectiveness of nutrition interventions delivered in conflict settings; more (and more rigorous) evaluation of different delivery approaches is needed, including outside of camps and for preventive as well as curative nutrition interventions."
Sethi 2021	Narrative review	Pregnant women	South Asia	To identify strategies for screening and management of severe thinness in pregnancy that may potentially work in India	Six sets of strategies like BEP alone or in combination with other interventions like nutrition education	nutrition interventions to manage severe thinness	BEP	"More implementation research is needed to develop a standard service delivery package to manage severe thinness as medical nutrition therapy, some of which is ongoing in selected health facilities, NRCs, and community settings."
vonSalmuth 2021	Systematic reviews of reviews	Mothers, pregnant women, or women of reproductive age.	Global	To explore the impacts of maternal-focused interventions on infant feeding and growth.	Education and counselling; hydration; water, sanitation and hygiene; women’s empowerment; relaxation therapies; multi-sectoral interventions; m-health (i.e. those that use mobile or wireless technologies); conditional cash transfers; agriculture; maternal supplementation during pregnancy; and maternal supplementation during lactation	Conditional cash transfer	Conditional cash transfer	"An overall positive effect of conditional cash transfers programs on the risk of stunting and underweight was reported alongside a possible impact on birth weight."
	Ditto	Ditto	Ditto	To explore the impacts of maternal-focused interventions on infant feeding and growth.	Education and counselling; hydration; water, sanitation and hygiene; women’s empowerment; relaxation therapies; multi-sectoral interventions; m-health (i.e. those that use mobile or wireless technologies); conditional cash transfers; agriculture; maternal supplementation during pregnancy; and maternal supplementation during lactation	prenatal and postnatal nutrition interventions	Maternal supplementation during pregnancy and lactation	"Overall, the reviews found that food fortification and macronutrient interventions had a positive effect on birth weight and length, risk of stillbirth and small for gestational age (SGA) though there was no evidence of longer-term benefits for child growth and development. A recent Cochrane review on lipid-based nutrient supplements in pregnancy found positive impacts on birth weight, length an…
Keats 2021	Systematic review	Pregnant women	LMIC	To evaluate and summarize the available evidence on the effects of micronutrient supplementation during pregnancy in LMIC on maternal, fetal, child health and child development outcomes	IFA, MMN, LNS and single MN	LNS	LNS	"LNS supplementation, compared to MMN, made no difference to any outcome; however, the evidence is limited."
Lassi 2021	Systematic review	Pregnant women	LMIC	The review aims to assess the effectiveness of balanced energy protein (BEP) supplementation, food distribution programs (FDPs), and dietary interventions to prevent maternal obesity during pregnancy on birth, child health, and developmental outcomes	Prenatal nutrition interventions, including balanced energy protein supplementation and food distribution programs [interventions to prevent obesity during pregnancy]	BEP and food distribution	BEP: food supplement which proteins provided <25% of the total caloric content; Internationally or locally sponsored food distribution programs that provide food to pregnant women and their families	"Low quality of evidence suggests that BEP and food distrubtion programs during pregnancy may improve maternal, birth and child outcomes."
Liu 2022	2-stage meta-analysis of individual participant data	Pregnant women	LMIC	To investigate the effects of multiple micronutrient supplements (MMSs) and small-quantity lipid-based nutrient supplements (LNSs) on GWG in LMIC	LNS and MMS	SQ-LNS	SQ-LNS	"No impact of LNS on GWG. Maternal MMSs were associated with greater GWG percentage adequacy and total GWG at delivery than was iron and folic acid only. This finding is consistent with previous results on birth outcomes and will inform policy development and local recommendations of switching routine prenatal iron and folic acid supplements to MMSs."
Hofmeyr 2023	Systematic review with LiST modeling	Pregnant women	81 LMIC	To provide an overview of the evidence base supporting the interventions applicable to preventing small vulnerable newborns (SVN) births and their consequences	Proven antenatal interventions, including multiple micronutrient supplements, balanced protein and energy supplements, aspirin, treatment of syphilis, education for smoking cessation, prevention of malaria in pregnancy, treatment of asymptomatic bacteriuria, and progesterone provided vaginally	BEP	Balanced protein and energy supplement	"We estimate, using the Lives Saved Tool, that eight proven preventive interventions (multiple micronutrient supplementation, balanced protein and energy supplementation, low-dose aspirin, progesterone provided vaginally, education for smoking cessation, malaria prevention, treatment of asymptomatic bacteriuria, and treatment of syphilis), if fully implemented in 81 low-income and middle-income c…
Hunter 2023	Modular systematic review (For each intervention, we sought to identify a recent systematic review from the search to provide a summative estimate of the effect size (ES) of the intervention.)	Pregnant women as determined by RCT protocols	LMIC	To provide evidence for the effects of seven antenatal nutritional interventions on the risks of LBW,preterm birth (PTB), small-for-gestational-age (SGA) and stillbirth (SB)	(1) Balanced protein and energy (BPE), (2) lipid-based nutrient supplements (LNS), (3) multiple micronutrients (MMN), (4) calcium and (5) omega-3 fatty acids (O3FA). Also: (6) dietary education without supplementation and (7) screening for adequate weight gain followed by intervention if indicated and energy as well as dietary education during pregnancy	Proven antenatal interventions, including multiple micronutrient supplements, balanced protein and energy supplements, aspirin, treatment of syphilis, education for smoking cessation, prevention of malaria in pregnancy, treatment of asymptomatic bacteriuria, and progesterone provided vaginally	Balanced protein and energy supplement with (<25% of calories from proteins); LNS; targeted intervention for inadequate weight gain	"For the interventions that combine nutrients and energy, there is evidence that provision of BEP to pregnant women with undernutrition can lower the risk of LBW, SGA and SB but not the risk of PTB. There is also evidence that provision of LNS instead of MMN to pregnant women with undernutrition can lower the risk of LBW but not likely the risk of PTB or SGA. The impact on SB is inconclusive due …
Ciulei 2023	Narrative review of reviews and meta-analyses	Pregnant women from food insecure settings	Food insecure settings	To review the evidence on balanced energy protein and lipid-based nutrient supplements	Balanced energy protein supplement, lipid-based nutrient supplements	BEP, LNS	BEP, LNS	"Maternal BEP during pregnancy improved birth weight and reduced the risk of stillbirth and SGA when compared with no BEP or the control group. LNS compared with IFA increased pregnancy duration, birth weight, and birth length, and reduced the risk of SGA and infant stunting; however no beneficial effect of LNS identified when compared with MMN."
BEP, balanced energy and protein; BES, balanced energy supplement; BPE, balenced protein and energy; FDP, food distribution program; GWG, gestational weight gain; IFA, iron and folic acid; IUGR, intrauterine growth restriction; LAZ, length-for-age z-score; LiST, Lives Saved Tool; LMIC, low and middle income countries; LNS, lipid-based nutrient supplement; MMN, multiple micronutrient; MN, micronut…

## Sheet: Suppl Table 9
Supplementary Table 9. Summary of Research in Progress
Study name	Title	Citation/Clinical Trial Registration Number	Intervention groups	Description of study/study aim
LNS Studies
Target-BEP (JiVitA-BEP-IR)	BEP Supplementation Research in Bangladesh (JiVitA-BEP-IR)	NCT05576207	1 = BEP supplement (pregnancy); 2 = BEP supplement (pregnancy) with low pre-pregnancy BMI, else MMS supplement; 3 = BEP supplement (pregnancy) with low-prepregnancy BMI or inadequate GWG, else MMS supplement; 4 = MMS supplement	"The primary aim of the study is to evaluate the effect of fortified balanced energy and protein (BEP) supplementation vs. control (multiple micronutrient supplement, MMS) without targeting and with targeting (either by low prepregnancy BMI or low prepregnancy BMI and inadequate gestational weight gain) on birth weight and adverse birth outcomes of low birth weight (LBW < 2500 g) and small-for-ge…
MINT	Balanced Protein-Energy Supplement in Pregnancy and Early Lactation on Birth Outcomes and Growth in Southern Nepal	NCT03668977; Erchick BMJ Paediatrics Open 2023	1 = BEP Supplement (pregnancy); 2 = BEP Supplement (Lactation); 3 = BEP Supplement (Pregnancy and Lactation); Control = SOC	"This project will test the efficacy of a balanced protein energy supplement for daily use during pregnancy and the first 6 months after delivery on the outcomes of pregnancy and growth of infants during the first 6 months of life. "
MumtaPW	Nutritional Support and Prophylaxis Doses of Azithromycin for Pregnant Women - Mumta Pregnant Women Trial	NCT04012177; Muhammad Trials 2022	1 = BEP (RUSF) Supplement (pregnancy); 2 = BEP (RUSF) Supplement (pregnancy) + Azithromycin; 3 = BEP (RUSF) Supplement (pregnancy) + Choline and Nicotinamide; Control = SOC	"This four arm trial envisions to generate robust evidence for use of a fortified balanced energy-protein supplement to pregnant women for at least 6 months, alone versus in combination of Azithromycin (AZM) prophylaxis (two prophylaxis oral doses) versus in combination with both AZM prophylaxis (two prophylaxis oral doses) plus oral Choline and Nicotinamide supplementation; to see the impact on …
MumtaLW	Nutritional Support for Lactating Women and Azithromycin to Infants - Mumta Lactating Women Trial	NCT03564652; Muhammad Trials 2020	1 = BEP (RUSF) Supplement (lactation); 2 = BEP (RUSF) Supplement (lactation) + Azithromycin (infant); Control = SOC	"A community-based, randomized control, assessor blinded trial in peri-urban settings of Karachi, Pakistan to study the impact of Lipid-based Nutritional Supplement for Pregnant and Lactating women which is balanced energy-protein (BEP) dietary supplement, a locally produced ready-to-use nutritional product for lactating women (LW) and single prophylaxis dose of Azithromycin for infants, on growt…
Balochistan, Pakistan	Evidence Generation Related to Stunting Prevention in Balochistan	NCT03689218	1 = LNS (Maamta) Supplement (pregnancy and lactation) + child LNS (6-24 mo); Control = SOC	"The project will utilize the window of opportunity (1000 days from conception to 2 years) for addressing stunting in children under-two years. Therefore project will recruit pregnant women during first trimester and newborns who delivered from recruited pregnant women will be followed until the age of 2 years. Children 6-12 months of age will be enrolled and followed until the age of two years. …
iccdr,b Bangladesh	Evaluating Bundling of Nutrition-Specific Interventions	NCT02768181	1 = BCC+ LNS Supplement (pregnancy) + child LNS (6-24 mo); 2 = BCC+LNS supplement (pregnancy); 3 = BCC+ child LNS (6-24 mo); 4 = BCC; 5 = SOC	The investigators propose a community-based randomized trial (cRCT) to evaluate the effectiveness of different combinations of the five selected nutrition-specific interventions and identify the best combination for improving childhood LAZ. Selected interventions include prenatal nutrient supplementation; intensive counselling on prenatal nutrition, exclusive breastfeeding and timely complementar…
1,000 days Kenya	Effectiveness Study During the First 1,000 days in Kenya	NCT03558464	1 = LNS supplement (pregnancy + lactation) + WASH + child intervention (MNP, egg, ORS/zinc, agricultural interevention; Control = agricultural intervention	The project aims to use an integrated programme by introducing nutrition-sensitive (improved water, sanitation and hygiene (WASH): e.g. soap for hand washing) and nutritionspecific (e.g. micronutrient supplements) components to 1AF's agricultural programme. The impact of such an integrated programme will be assessed in a cluster randomized intervention study in pregnant women and - after delivery…
Supercereal (CSB+ or WSB+) studies
ENAT	Enhancing nutrition and infection treatment during pregnancy for maternal and child health in Ethiopia (ENAT)	ISRCTN15116516; Lee BMJ Paediatrics Open 2022	1 = Supercereal for pregnant women with undernutrition (MUAC < 23 cm) + enhanced infection management; 2 = Supercereal for pregnant women with undernutrition (MUAC < 23 cm); 3 = Nutrition SOC + enhanced infection management; Control = SOC	"The ENAT Study (Enhancing Nutrition and Antenatal infection Treatment for maternal and child health) aims to determine the effectiveness of a program to enhance the delivery of antenatal interventions that improve maternal nutritional status and management of infections in pregnancy. The ENAT study will assess the impact of this program on maternal and infant health outcomes in West Gojjam and S…
Badakhshan, Afghanistan	Effectiveness of SNF and SBCC to Prevent Stunting Among Children in Afghanistan: a Quasi-experimental Study	NCT04581993; Soofi Methods Protoc 2021	1 = WSB+ (pregnancy and lactation) + child LNS (6-23 mo); Control = SOC (quasi-experimental)	"As part of the Country Strategic Plan (CSP), the World Food Programme (WFP) plans to implement a stunting prevention programme in collaboration with Ministry of Public Health (MoPH) through its Public Nutrition Department (PND) in selected locations with stunting rates above 45%. The programme will emphasis on appropriate nutrition support in the '1000 days' window of opportunity with special fo…
Other types of food supplements
Bangladesh	Improving Birth Outcomes in Bangladesh	NCT05855551	1 = Base cash + food (MN fortified rice, lentils, oil); 2 = Base cash + top-up-cash; 3 = Control (base cash)	"Social protection provides a promising platform on which to leverage improvements in nutrition at scale, but current evidence on the impacts of social protection on birth outcomes is limited: few studies have been conducted and some of these studies suffer from methodological limitations. The planned study will contribute to filling this knowledge gap. An additional motivation for the study is p…
Iran	Formulation and Evaluation of the Efficacy of Macro- and Micronutrient Sachets on Pregnant Mothers and Children Aged 6-60 Months	NCT05412238	1 = Fortification sachets (pregnancy, child 6-23 mo, child 2-5 y); Non-randomized	"The aim of the present study is formulation and production of sachets containing macronutrients and micronutrients to enrich food at home and evaluate its effectiveness on pregnant mothers and children aged 6 to 60 months living in Sistan and Baluchestan province" (Iran)
Food supplement provided as part of a bundled intervention
Angola	Community-based, Controlled, Open-label, Cluster-randomized Trial for the Reduction of Chronic Malnutrition in Children Under Two Years of Age, With Three Intervention Arms Grouped by Clusters, in Two Provinces in Southern Angola, Hu­la and Cunene.	NCT05571280	1 = SQ-LNS (pregnancy and lactation) + child LNS (6-24 mo) + family ration; 2 = Cash transfer; Control = SOC	"The study intends, therefore, to evaluate an intervention that aims to obtain the highest quality scientific evidence on the best package of sensitive and specific measures that reduce chronic malnutrition and mortality in children under 2 years of age, maintaining the fundamental premises of sustainability, cost-benefit ratio, and scalability for other regions of the country."
BNP	Impact of Benazir Nashonuma Program (BNP) on Maternal and Child Nutritional Status	NCT05836961	1 = BNP enrolled (LNS for pregnancy and lactation, LNS for children 6-23 mo, conditional cash transfers); Control = BNP non-enrolled (non-randomized)	"The purpose of this study is to evaluate the impact of Benazir Nashonuma Program (BNP) which includes specialized nutritious food (SNF) augmented with specific reproductive health interventions during pregnancy on proportion of low birthweight babies and stunting among children, in low income setting of Pakistan. "
Other potential studies of note (do not meet eligiblity criteria for inclusion)
Maternal EED Study	Small Intestinal Microbiota of Low Body Mass Index (BMI) & Normal BMI Women of Reproductive Age and Microbiota-directed Complementary Food (MDCF) Supplementation in Maternal Environmental Enteric Dysfunction (EED)	NCT05862363	1 = RUSF (low-BMI pregnant women; pregnancy and lactation); 2 = Microbiota-directed complementary food (MDCF)-2 (low-BMI pregnant women; pregnancy and lactation); Control = parallel cohort of age-matched normal-BMI pregnant women	" In this intervention component, beginning at the end of the first trimester, low-BMI (<18.5 kg/m2) pregnant women (aged 18-30 years) will be randomly assigned to receive either the MDCF-2 or Ready-use-supplementary food (RUSF) for the duration of their pregnancy and during the first 3 postnatal months, in addition to standard antenatal care. A parallel cohort of age-matched normal-BMI pregnant …
COGENT	Improving Cognition and Gestational Duration With Targeted Nutrition	NCT05949190	1 = M-RUSF+ (maternal RUSF + DHA/EPA/choline); 2 = M-RUSF+ (maternal RUSF + DHA/EPA/choline) + cognitive behavioral therapy (with ante- or postpartum depression); 3 = M-RUSF (maternal RUSF); 4 = M-RUSF (maternal RUSF) + cognitive behavioral therapy (with ante- or postpartum depression)	"The goal of this clinical trial is to test (1) a novel maternal ready-to-use supplementary food and (2) a novel cognitive behavioral therapy intervention in undernourished Sierra Leonean women."
India A&T	Systems Strengthening Interventions to Improve Quality and Co-coverage of Nutrition Services in Gujarat, India	NCT05443997	1 = Alive & Thrive Intensive (improved food supplements for pregnant and lactating women); Control = SOC	"In line with government priorities, A&T designed a suite of system strengthening interventions including capacity building, supportive supervision, strategic use of data, improved food supplementation and engagement with local governance to improve the quality and co-coverage of nutrition-relevant services in three districts in Gujarat. This proposed evaluation aims to assess the feasibility of …
AZM, azithromycin; BCC, behavior change communication; BEP, balanced energy protein; BMI, body mass index; BNP, Benazir Nutrition Program; cRCT, cluster randomized controlled trial; CSP, country strategic plan; EED, environmental enteric dysfunction; GWG, gestational weight gain; LAZ, length-for-age z-score; LBW, low birth weight; LHW, lady health worker; LNS, lipid-based nutrient supplement; LW,…
